# Supplementary material for: Co-expression Network Approach Reveals Functional Similarities among Diseases Affecting Human Skeletal Muscle
Source: Front Physiol. 2017 Dec 1;8:980. doi: 10.3389/fphys.2017.00980 (PMC5717538; doi:10.3389/fphys.2017.00980)
Supplement: Supplementary file 1 [file DataSheet1.XLSX]

## Sheet: Description
Table S0- Represents the matrix of DGA scores. The GeneID column represents the ENTREZ (NCBI) gene identifier.
Table S1 and S2- S1 lists genes, the 23 “functional modules” they belong to and the FMA scores (S2) as described in the methods section.
Table S3 and S4- S3 lists the protein clusters identfied in our gene list containing atleast 3 genes/module. While S4 lists the matrix of computed PMA scores.
Table S5 and S6- This table lists the modules identified in the underlying protein signature and the top 3 enrichment terms (S6).
Table S7- This table lists the drug-gene interactions (also with approved drugs) extracted from DGIdb and DRUGBANK
Table S8- This table list the approved drugs and their targets identified in protein modules uniquely regulated within each disease cluster

## Sheet: S0-DGA
Gene (ENTREZ) ID	ALS	AQM	BMD	CFS	CP	DM	DMD	EDMD	FSHD	HIBM	IBM	JDM	LGMD2A	LGMD2B	LGMD2I	MELAS	PEO	PM	SP	sarcopenia
10	-1.57612	0.981217	-0.986956	-0.50624	-0.189927	-1.43239	-5.98534	-3.22479	-1.66022	-1.01552	-2.14514	-7.04657	0.896408	2.09305	-1.25107	-0.739294	1.09248	-1.86226	1.12905	-2.07893
100	-0.74137	-2.73029	1.71271	0.242701	0.593437	1.31429	1.49365	-1.16547	-0.305978	1.02858	0.217957	2.41119	2.55542	-0.165489	1.92715	-1.14686	1.70943	-0.528566	2.2996	-1.87309
1000	-1.63206	0.0780301	-0.461565	-0.50624	-1.35033	-0.970282	-1.44998	-1.64042	-1.87156	2.8506	-1.8289	-4.54631	-0.105272	-0.702631	-0.170053	-0.718013	0.42288	-1.79736	0.425752	-0.720885
10000	2.64163	-0.656694	0.665294	-0.292006	-1.08273	0.885084	3.25396	2.39032	0.726956	0.474049	1.28595	4.6845	2.5754	-0.375783	0.192201	0.212464	0.57876	0.322132	-1.19631	-0.41491
10001	1.33131	0.417293	-1.12386	2.5625	0.576718	-1.43346	-0.708197	-0.0811079	1.49797	-0.44565	-3.02544	1.85961	-2.34568	0.208009	-0.24596	-2.83068	-2.4161	-2.11275	-0.329779	1.09382
10002	-1.75351	0.981217	-1.02847	-0.470456	-0.503232	0.688716	-2.24517	-2.37169	-1.23657	1.78105	-1.76168	-4.87923	-0.607849	-0.687204	-1.3607	0.941236	0.640684	-1.82531	0.209422	-1.54959
10003	-1.16468	0.981217	-0.632029	-0.50624	-0.185348	-1.10387	0.318977	1.90004	-1.37598	-0.651091	-1.40884	0.427739	1.02418	0.052464	-1.12445	-0.739294	1.09248	-2.19132	1.12905	-0.720619
10004	-1.43433	0.981217	-0.338	-0.171246	-1.57838	0.507642	-2.65885	-2.19368	-2.63208	1.53056	-1.90594	-5.0333	-0.307876	0.886596	-1.25107	-0.739294	1.09248	-1.73225	1.12905	-1.75504
10005	-3.09596	0.718658	-1.37311	-1.49278	-0.286195	-1.20989	-2.61391	-1.80238	-1.40367	-0.333629	-2.34283	-5.05539	-0.940903	1.23327	-1.03399	1.83279	-1.17415	-2.41784	4.09944	-0.386709
10006	3.59577	0.0170239	1.07245	0.430632	2.24974	1.17273	4.14637	3.5228	2.07869	-2.32535	2.07175	7.50755	-0.653649	-0.0361758	1.11228	-0.805958	-2.04886	1.33829	-3.16068	0.945101
10007	-0.286576	0.182781	0.516352	0.0819243	-0.770872	1.19934	0.968461	-0.502072	-0.136351	0.443428	1.31896	-0.00467738	-0.0985274	0.767045	1.60281	0.767159	0.928226	2.17682	1.7984	0.688524
10009	-1.57612	0.981217	-0.909471	-0.46048	-2.80138	0.299905	-3.06129	-3.22479	-1.66022	0.275528	-2.116	-5.5427	-1.38426	1.54818	-1.10637	-0.739294	1.09248	-2.23489	1.12905	-1.88309
100093698	-1.57612	0.981217	-0.986956	-0.50624	-0.189927	0.0159565	-5.81634	-3.22479	-1.66022	-0.275515	-1.98113	-7.04657	-0.884623	1.52754	-1.25107	-0.739294	1.09248	-1.83162	1.12905	-1.88309
1001	-1.57612	0.981217	-0.986956	-0.50624	-0.189927	0.00980495	-4.45191	-3.22479	-1.66022	-0.398953	-2.03511	-7.04657	-1.03238	1.52754	-1.25107	-0.739294	1.09248	-1.76821	1.12905	-1.88309
10010	-0.273902	0.506412	-3.4104	-0.574751	-0.279789	-1.0212	-3.48717	0.160071	0.659708	0.600253	-0.614481	1.20071	-1.881	-1.32293	-2.59004	0.166605	-1.85766	-0.651305	-5.2528	0.0400824
100126791	-1.7509	0.981217	-1.12682	-0.50624	-0.189927	-1.2488	-4.48721	-3.10806	-2.67681	0.243695	-2.36734	-6.78668	0.428521	1.64049	-1.40218	-0.739294	1.09248	-1.94519	0.286549	-1.88309
100127886	-1.57612	0.981217	-0.986956	-0.50624	-0.186618	1.20149	-5.81634	-3.22479	-1.66022	-1.02515	-2.05971	-7.04657	-0.884623	1.52754	-1.25107	-0.739294	1.09248	-1.86535	1.12905	-1.88309
100127972	-1.57612	0.981217	-0.540116	0.523776	-0.166581	1.89876	-5.81636	-3.22494	-1.16561	0.118532	-1.15434	-7.04657	-0.794552	1.52754	-1.25107	-0.739294	1.09248	-1.02629	1.12905	-1.90431
100128124	-0.916383	0.981217	0.72641	-0.50624	0.570385	-0.0678616	-0.38475	-1.7909	-1.66022	-0.501787	-2.0027	-2.13444	-0.8543	0.710821	-0.815023	-0.739294	1.09248	-1.68093	0.435776	-1.88309
100128329	-1.30627	0.981217	-0.986956	-0.974848	0.414777	0.889208	-4.54599	-3.19822	-1.66022	-0.398953	-1.90123	-5.53011	-1.10074	1.73819	1.45274	-0.739294	1.09248	-1.76324	1.12905	-1.82772
100128640	-1.14416	0.981217	0.583359	-0.50624	0.547908	-1.71889	-1.58458	-1.01595	-0.8225	-0.0759667	-3.43624	-5.02501	-0.586188	0.771893	0.128281	-0.739294	1.09248	-3.06278	0.238502	-0.665623
100129128	-1.57612	0.981217	-0.986956	-0.50624	-0.189927	0.365971	-5.81634	-3.22479	0.794841	-0.398953	-1.9438	-7.04657	-0.884623	1.52754	-1.189	-0.739294	1.09248	-1.48777	1.12905	-1.88309
100129250	0.479032	1.40032	-0.249943	-0.939101	1.18047	-0.326381	-0.716169	-1.959	-0.608185	0.0987442	2.15157	-5.08309	-0.775238	3.31948	0.46269	-0.321774	-0.0938999	1.17057	0.549692	0.0542501
100129271	-1.57612	0.981217	-0.986956	-0.50624	0.490382	-0.506665	-5.81634	-3.22479	-1.66022	1.44542	-2.02995	-6.85638	1.09703	2.14559	-0.942006	-0.739294	1.09349	-2.03881	1.12905	-1.88309
100129361	0.553707	-0.720123	-1.35012	0.275539	-0.742458	-1.73262	-2.03764	-2.03698	-1.19135	-0.852596	-0.427033	-3.64594	-0.473279	0.896199	-1.87202	-0.76848	-0.969654	-0.907509	-3.39722	-2.50203
100129460	-1.56609	0.981217	-0.986956	-0.50624	0.454297	-0.0753726	-5.11505	-3.22479	-1.66022	-0.398953	-1.88822	-6.61782	-0.10519	1.90902	-1.25107	-0.739294	1.09248	-1.4284	1.12905	-1.81668
100129482	-1.31206	-0.512044	-0.726769	0.509854	0.675455	0.268083	-1.45114	-1.14154	-2.30441	1.1399	-1.71071	-1.0259	-1.09874	-0.683962	-0.838381	-2.22025	-1.65118	-1.53203	-0.493983	-1.88309
100129503	-0.732706	0.973025	0.105435	-0.419507	-1.0185	-0.659413	-2.64307	-1.68209	-1.14263	0.629687	-1.78072	-5.20055	0.168483	-0.507687	0.936077	1.49938	1.6341	-2.58268	-0.0998915	-1.17674
100129648	-1.51021	0.981217	-1.01278	-0.50624	-0.0258505	-0.718528	-2.65708	-2.17001	-3.26898	0.539791	-2.10415	-4.17145	-1.70282	0.645673	0.907567	-0.739294	1.09248	-2.20262	0.752847	-0.624747
100129973	-1.57612	0.981217	-0.986956	0.094672	-0.189927	-1.63661	-5.81634	-3.22479	-1.66022	-0.398953	-2.03434	-7.04657	-0.884623	1.52754	-1.25107	-0.739294	1.09248	-1.96624	1.12905	-1.88309
10013	-1.33148	-0.071837	-0.407586	0.0889015	-0.68427	0.46441	-1.18548	-0.969438	-1.17986	0.832115	-1.66371	-2.58576	-0.461038	-0.0460801	0.112388	-0.116092	0.219777	-1.10106	0.549379	0.118416
100130086	-1.57612	0.981217	-0.986956	-0.50624	-0.189927	0.549993	-5.81634	-3.22479	-1.66022	0.108597	-2.14194	-7.04657	-0.96616	1.52754	-1.25107	-0.739294	1.09248	-2.56993	1.12905	-1.88309
100130331	-1.57612	0.981217	-0.986956	-0.50624	-0.189927	1.31913	-2.89532	-3.22479	-1.66022	-0.683203	-1.92052	-7.04657	-0.884623	1.52754	-1.25107	-0.739294	1.09248	-1.74494	1.12905	-1.88309
100130449	-1.28781	0.981217	-0.986956	-0.50624	-0.064992	0.376806	-5.04226	-3.01035	-1.66022	0.983222	-1.98029	-3.13191	-0.848621	0.35623	-1.40132	-0.739294	1.57082	-1.86021	1.12905	-2.13371
100130741	-1.57612	0.981217	-0.986956	-0.50624	-0.189927	-1.22862	-5.81634	-3.22479	-1.66022	-0.930367	-1.88213	-6.89247	-1.34205	1.52754	-1.25107	-0.739294	1.09248	-1.82226	1.12905	-1.88309
100130958	-1.57612	0.981217	-0.986956	-1.47464	-0.189927	1.52071	-5.81634	-3.22479	-1.66022	-0.398953	-1.86412	-7.04657	-0.884623	1.52754	-1.25107	-0.739294	1.09248	-1.73728	1.12905	-1.88309
100131298	-1.26776	0.981217	-0.980231	-0.50624	-0.189927	1.47838	-0.824887	-3.21961	-1.66022	0.39079	-1.90981	-4.49586	-0.466466	1.90645	-1.03953	-1.87196	0.826867	-1.76937	0.954461	-1.77095
100131510	-1.57612	0.981217	-0.986956	-0.107735	0.120185	-0.981855	-2.3491	-3.22479	-1.66022	-0.398953	-2.06746	-7.04657	-0.662664	1.8847	-1.25107	-0.739294	1.09248	-2.1135	1.12905	-1.88309
100131532	-1.62754	0.981217	-0.98824	-1.42753	-1.04508	-1.50972	-3.18564	-3.08202	-0.471993	0.696061	-2.62316	-4.40831	-1.55891	0.193563	-0.913717	-0.739294	1.09248	-2.44023	3.00998	1.23462
100131755	-1.25797	0.136396	-1.28008	-0.13946	-3.5976	-0.5052	-2.64684	-2.02834	-2.37629	1.29049	-2.16518	-5.852	0.703035	1.42747	-0.00369396	-0.565256	1.09248	-1.90042	0.885264	-0.447901
100131825	-1.57612	0.981217	1.75622	-0.50624	-0.189927	-0.333231	-5.81644	-3.22479	-1.66022	-0.988726	-1.99661	-7.04657	-0.884623	1.52754	-1.25107	-0.739294	1.09248	-1.8004	1.12905	-2.02616
100132285	-1.77721	0.981217	-1.12415	-1.97187	-2.43704	-0.471994	-3.67253	-3.27205	-0.356414	1.27833	-2.00978	-6.18297	-1.0031	0.692478	2.45825	-0.929623	1.09248	-1.85499	1.10969	-1.96304
100132341	-0.511241	0.0881438	-1.07888	-0.464363	-0.506662	-0.660161	-1.45428	-1.7257	-1.04627	0.64168	0.0556164	-4.28371	-0.633171	0.701936	-1.33149	-0.739294	1.09248	-1.07083	2.39111	-2.02501
100132406	0.836036	-0.284379	0.0447776	0.543934	2.54799	2.69231	4.40188	0.11337	0.192886	-0.115081	3.06915	6.28374	1.54297	-1.32031	0.592555	-0.770616	-2.33917	3.58159	-1.58333	1.89111
100132476	-1.57612	0.981217	-0.986956	-0.50624	-0.189927	-1.28521	-5.66308	-3.22479	-1.66022	-0.0524762	-2.07376	-6.71702	0.280623	1.52754	-1.25107	-0.739294	1.09248	-1.80655	1.12905	-1.88309
100132923	-1.57612	0.981217	-0.986956	0.403759	-3.10697	-0.385998	-4.1566	-3.22479	-1.66022	0.628711	-2.12347	-7.04657	-1.29614	1.52754	-1.25107	-0.739294	1.09248	-1.63778	1.12905	-1.88309
100133321	-2.71616	-0.801616	-0.525949	-0.456635	-2.43211	-1.39329	-2.23264	-1.61162	-1.24043	2.12525	-1.89956	-5.8686	0.469747	-0.71601	-1.03526	-1.98085	-1.62631	-1.75026	0.6006	-0.507261
100133941	1.76089	-3.29766	1.26046	-0.86249	-0.716263	2.6148	4.31405	2.43737	1.29096	-0.440342	1.57292	0.728348	1.33629	-0.863506	-0.472381	-1.0187	1.78669	2.12768	-0.588296	1.26494
100134713	-0.676466	1.69207	-0.986956	0.0315979	-0.082721	-0.136893	-0.231944	-1.51202	-2.41511	1.70958	-1.80068	-3.43441	1.09284	0.688532	-1.25107	-0.739294	1.09248	-1.86293	2.49435	-1.61381
100137047	-2.12812	0.985689	-0.883631	0.000641041	0.065431	0.628784	-1.39009	-1.57468	-1.72653	0.861984	-1.83316	-3.26477	0.783727	-0.00987237	-1.20688	-0.3347	1.09248	-1.25541	4.65915	-0.882867
10014	-3.28613	-1.80793	-0.876612	0.759545	1.07077	-0.219748	-1.15605	-1.19052	-0.410395	0.413797	-2.88169	-4.12532	-1.69285	0.911466	-0.600731	-0.600269	-0.120085	-1.49047	5.61946	0.106515
10015	5.04485	0.0240822	0.498134	0.0877191	-0.22223	2.21564	5.22333	2.63162	0.615092	-0.520453	2.01767	4.9565	0.419628	-0.898995	1.46629	1.21331	-1.11167	2.77036	-5.56599	-0.190616
10016	0.740432	2.8573	-0.255437	0.355586	-0.134441	0.280423	-1.03185	-0.263068	-0.415499	0.784553	-0.534156	0.386326	1.42219	-1.0776	-0.232504	-0.575684	-1.14414	-0.326345	0.614435	-1.78553
100169750	-4.14784	-0.610189	-1.23198	-2.12774	0.136672	-1.59767	-2.03823	-2.33717	-2.88567	0.140136	-1.28486	-7.97251	1.06243	0.170187	-0.350778	0.499129	1.16383	-3.16211	0.472414	0.342597
10017	-1.57612	0.981217	-0.986956	-0.50624	-1.1943	-0.0906219	-5.81634	-3.22479	-1.66022	1.06932	-1.86779	-5.58961	1.40095	1.52754	-1.25107	-0.739294	1.09248	-1.81242	1.12905	-1.88309
10018	-1.57612	0.981217	0.871317	-0.603104	-0.0291111	0.682883	-4.8877	-3.22479	-1.41725	-0.102372	-1.80065	-3.84227	-0.789165	2.61075	-0.293624	-0.739294	1.11591	-1.63259	1.12905	-1.88309
10019	0.780793	-2.48268	2.44515	-0.626083	-4.0684	3.9773	4.4168	2.58261	0.433327	-0.219896	3.66016	8.76403	2.69165	0.855682	1.24359	1.37874	1.23054	4.30267	-2.06346	-1.92771
1002	-1.28545	0.981217	-1.18972	-0.50624	-1.93079	-1.5627	-2.88652	-2.64671	-3.03938	1.08808	-2.31546	-4.21478	0.623677	2.08201	-1.47007	-0.739294	1.09248	-2.5904	2.85883	-2.10269
10020	0.218071	-0.056368	-0.334936	-1.22646	1.43925	-1.08218	-1.16873	0.531073	3.15843	-0.694705	-1.72357	1.68385	-1.64307	-0.0206896	1.40007	0.3769	-0.373363	-2.0214	2.33302	0.916682
10021	-1.58623	0.981217	-0.571552	-0.50624	0.333554	-1.91207	-5.5235	-3.23112	-1.66022	0.423344	-2.5112	-6.34532	-0.884623	1.3044	-1.28811	-0.739294	1.09248	-2.52747	1.09924	-1.88309
10022	-1.57612	0.981217	-0.986956	-0.50624	-0.189927	-0.572502	-5.80727	-3.22479	-1.66022	1.56584	-2.19376	-7.04657	-0.884623	1.52754	-1.25107	-0.739294	1.09248	-2.11553	1.12905	-1.88309
10023	-0.233358	0.120266	-0.077776	-1.56449	-3.87004	-2.5404	-2.4441	-0.413652	-0.19989	3.11537	-2.1691	-0.989088	-0.884818	-0.993606	0.176916	-1.46673	-0.717238	-3.44577	8.07189	-1.5114
10024	-1.57612	0.981217	-0.986956	-0.227831	-0.189927	-0.123878	-3.33319	-3.22479	-1.66022	-0.864647	-1.89118	-2.68498	-0.884623	1.52754	-1.25107	-0.739294	1.09248	-2.30517	1.12905	-2.16895
10025	-1.46777	-1.23528	0.0758069	0.0962212	-1.29411	-1.18105	-1.58827	-0.811913	0.188251	2.08973	-2.86918	-3.02305	-0.291484	1.19649	-0.223972	0.286671	2.44959	-1.76142	4.79585	1.02044
10026	3.12314	1.24545	-1.48634	-0.316406	-0.415225	0.000683738	2.54136	1.82527	1.02755	-1.79585	-0.3718	3.61816	-1.2039	-1.85091	-1.93437	-1.26736	-0.399703	-2.22233	-1.10653	-1.88309
100272147	0.408626	-0.0704914	1.29158	-0.41288	-0.264244	-1.36136	1.6405	-1.81034	-0.948796	0.322205	1.18351	-1.97448	1.50126	1.9138	-0.107062	-0.152095	-0.227745	1.50754	-2.43719	0.154543
100272216	-1.27567	-0.622664	1.68873	2.32265	0.6404	0.315654	2.95076	1.76697	0.43701	-2.21879	0.0266418	0.983695	1.94163	-1.1727	3.97255	0.938544	1.52755	1.19499	-0.173756	-0.176642
100272228	0.345604	1.61337	-1.59157	-0.321244	0.0191168	-1.42584	-1.9211	-0.00647428	-1.51572	1.07347	-1.59032	-1.28516	0.24741	-0.351305	-1.97739	1.12359	0.273243	-2.52988	-1.0652	-0.0436846
100286895	-1.41855	0.981217	-1.00433	-0.50624	-0.189927	-0.617788	0.140598	-2.9504	-1.66022	-0.398953	-1.67655	-3.01752	-0.565854	-0.407165	-1.28119	-0.739294	1.09248	-1.65503	1.12905	-1.88309
100287076	-0.411312	0.078522	-0.38831	-1.17863	0.137416	0.157356	-1.86767	-1.47977	-0.50383	-0.584768	-1.64633	-1.9	-1.21658	0.231335	-0.0353025	-0.739294	1.41697	-1.7492	0.0964612	-0.0946815
100287387	-2.07282	0.981217	-0.193911	-0.0891947	-0.189927	2.17953	-5.79399	-3.22479	-3.27481	0.897746	-1.77679	-5.59627	1.99816	1.52754	-1.25107	-0.739294	1.09248	-1.5968	1.12905	-1.88309
100287483	-1.57612	0.981217	-0.986956	-0.50624	-0.189927	-1.29602	-5.81634	-3.22479	-0.173322	0.0662588	-2.07031	-7.04657	-1.02977	2.00007	-1.25107	-0.739294	1.09248	-1.7004	1.12905	-1.88309
100287590	-0.881792	-0.377796	-0.146525	-1.25208	0.650561	0.68427	-0.632263	-0.513294	-0.252368	-2.07582	-1.30914	0.532992	-1.56563	0.0329423	-0.486209	0.729876	1.41841	-1.71761	3.88026	1.40506
100287927	-1.14707	0.521521	-0.97875	-0.171955	-0.403299	-1.63315	-2.37604	-1.76936	-1.50519	0.46061	-1.80779	-6.72667	-0.54244	-0.109563	-0.625286	-0.385757	1.73675	-1.9035	0.650664	-0.0920989
100287932	-0.581065	1.23625	0.311197	0.819622	-2.13002	-0.395686	-4.32528	-0.929944	-0.582693	-0.0978501	-0.464793	-1.86392	-0.0772765	0.335456	-1.03505	0.339729	-2.44559	-0.741492	-2.16136	-2.35312
100288413	-1.57612	0.981217	-0.986956	-0.50624	-0.189927	-0.899836	-5.81634	-3.22479	-1.66022	0.697374	-1.63245	-7.04657	-0.884623	1.52754	-1.25107	-0.739294	1.09248	-1.97552	1.12905	-1.88309
100288679	-4.85718	0.129718	-0.255079	1.02493	-0.863645	-0.392196	-0.355969	-3.9177	-3.76727	1.45726	-2.13803	-9.70688	1.11136	-0.183278	-0.391489	0.589834	1.20074	-2.04689	0.724454	-0.67355
100288939	3.72616	0.916638	-0.0870286	1.39538	1.07757	1.83336	0.30988	1.72172	0.250178	0.0202068	-0.655499	1.89752	1.4469	1.14057	-0.101899	-0.739294	1.09248	-0.121337	0.256498	0.779844
100289109	-1.57612	0.981217	-0.986956	-0.50624	-0.189927	1.97572	-5.81634	-3.22479	-1.66022	-0.492867	-1.89981	-0.766694	-0.884623	1.52754	-1.25107	-0.739294	1.09248	-1.3929	1.12905	-1.88309
100289410	-1.34476	0.981217	-1.02495	-0.50624	-0.189927	-1.28539	-5.44182	-3.263	-2.2929	-1.01182	-2.5653	-5.5159	-1.05955	-0.00326925	-1.26689	-0.739294	1.09248	-2.82471	0.973914	-1.69802
100289678	-0.824249	0.177368	0.190922	0.808445	-0.067629	1.57312	-1.27564	-0.639234	-0.735349	1.04079	-1.12786	-2.32733	0.152798	0.237558	-0.180345	-0.665805	0.18638	-1.04353	0.533477	0.0417042
100290070	-1.57612	0.981217	-0.986956	-0.50624	-0.0349834	-0.928532	-5.49676	-3.22479	-1.66022	0.0441045	-2.01557	-5.44751	-0.867922	1.52754	-1.25107	-0.739294	1.09248	-1.79639	1.12905	-1.88309
100293553	1.80267	0.981217	-0.344222	-0.50624	0.894243	2.29183	-5.59449	-3.22479	-1.66022	1.36563	-1.63142	-7.04657	-0.884623	1.52754	-1.25107	-0.739294	1.09248	-1.43425	1.12905	-1.88309
100293559	-0.954177	0.981217	-1.17959	-3.69729	-1.57863	0.746564	-2.05325	-1.92103	-0.987898	1.74782	-1.95116	-3.11044	0.0674258	0.187163	0.191898	-0.107258	0.241463	-1.84624	-0.119293	-0.715638
100293561	-1.57612	0.981217	-0.986956	-0.50624	-0.189927	-1.8553	-5.81634	-3.22479	-1.66022	-0.398953	-2.31617	-7.04657	-0.884623	1.52754	-1.25107	-0.739294	1.09248	-2.16437	1.12905	-1.88309
100294145	-1.86524	1.14348	0.255082	0.013667	-1.90526	-0.0120956	-0.840773	-1.25478	-1.72248	-0.113504	-2.20392	-4.69624	-1.09612	-1.02965	-1.34478	-0.739294	1.09248	-2.0831	3.78533	-1.88309
1003	-0.533436	-2.21071	1.64901	-0.50624	-5.8327	-0.497021	1.53111	0.692244	-0.151788	-0.145314	-1.12901	2.46701	0.85624	-1.47801	0.587257	0.506621	-1.15734	1.39655	0.00697858	-1.58717
10036	-1.98713	-0.000255475	-0.81002	-0.739974	-0.0901894	-0.298115	-3.01019	-1.15015	-1.34931	1.13006	-2.18016	-3.66982	-0.599787	-0.523538	-0.56942	-0.150271	0.754339	-1.53023	1.15266	-0.918668
10038	2.4104	0.756801	-1.47555	-0.567911	2.73097	-2.07876	-3.9227	-1.50832	-1.00144	-1.04648	-0.769859	-2.14513	-1.53566	0.28413	-0.375972	-0.429232	-1.69816	-0.736958	-0.517586	-0.193625
10039	-1.25865	0.189099	0.0960355	0.338807	1.60695	2.29084	-1.61376	1.26339	-0.464575	1.35449	1.33672	0.255675	-0.941435	-0.0540268	0.0762225	-2.46243	-3.61742	0.861864	0.556043	-1.71642
1004	-1.9897	0.981217	-1.37285	0.432529	-0.0776241	0.222743	-2.12033	-2.85641	-2.94592	0.487846	-1.91324	-3.76372	-0.584765	0.875304	-0.73839	-0.296309	0.546035	-2.00983	0.556845	-1.84079
10040	-1.5514	1.84061	-0.986956	-0.50624	-2.019	1.10589	-4.99272	-3.22165	-1.65877	-1.1704	-1.61625	-6.7134	-1.17774	1.52754	-1.25107	-0.739294	1.09248	-1.12718	1.12905	-1.88309
10042	3.4372	-0.424794	-0.438831	1.29304	0.774002	0.688958	-0.967871	1.78904	0.520156	1.42377	-0.0255047	4.18649	-3.25077	-1.8214	-1.31128	0.186554	-1.16433	-0.0823586	1.14847	0.471137
100420758	-1.16857	1.267	-0.883129	-0.712627	-2.1837	1.39464	-0.994898	-2.56211	-1.66022	1.52161	-1.73227	-4.06865	-1.26505	0.613609	-1.02826	-0.739294	1.09248	-1.71491	0.234708	-1.18608
10043	-0.819943	-0.534886	0.0037267	1.00391	-2.12192	0.132176	-3.19981	-1.90017	-0.426052	2.78952	-1.16384	-1.67182	-3.53001	0.761014	0.900628	1.81136	2.44741	0.159049	6.68262	1.19158
10044	-1.57612	0.981217	-0.986956	-0.904364	-0.189927	0.960696	-6.68461	-3.22479	-1.66022	-1.06038	-1.36553	-7.0692	-0.884623	1.52754	-1.25107	-0.739294	1.09248	-1.76413	1.12905	-1.88309
10045	-1.9223	0.248102	-0.533523	-0.847218	0.127118	0.439528	-0.97825	-1.3298	-1.02253	0.898129	-1.68216	-3.80181	0.763617	-0.222138	-0.477486	-0.740814	1.75989	-1.99174	0.0280906	-0.741804
10046	-0.640086	0.98687	-0.492077	-0.50624	0.277944	-0.889637	-0.621163	-3.2287	-0.363764	0.429025	-1.57232	-0.155278	0.258535	-0.148918	-0.0781929	-0.0656672	-0.148942	-2.06655	0.886424	-1.88309
10047	-1.57612	0.981217	-0.986956	-0.50624	-0.189927	-1.00071	-5.13428	-3.22479	-1.66022	0.226351	-2.1311	-7.04657	-0.884623	1.52754	-1.25107	-0.739294	1.09248	-2.27816	1.12905	-1.88309
10048	4.4402	3.04919	-2.00488	1.38581	1.25712	-0.550049	-4.92865	-0.350237	-0.660458	0.857701	-0.945812	-2.01436	-3.04856	-1.07641	-2.47048	-0.228688	-1.5897	-0.655181	-2.53585	-0.598043
10049	1.6453	1.38534	-1.29163	1.42513	-1.69772	-2.08698	-7.03807	-0.300196	0.263229	-1.10847	-1.03647	-4.7951	-2.51879	0.0335111	-2.3105	0.433524	-1.62696	-1.21579	-2.02903	-1.24589
100499177	3.32003	0.721843	-3.69077	-0.256955	8.71757	0.206346	1.8126	1.44539	1.25069	-0.212757	-0.256742	6.72314	0.0485189	-0.455428	-1.9432	-0.853943	-3.88104	-1.09783	-1.23092	-0.950203
1005	-1.57612	0.981217	-0.986956	-0.50624	-0.189927	-0.791494	-5.81634	-3.22479	-0.316675	0.0756918	-2.04632	-7.04657	-0.884623	1.37969	-1.25107	-0.739294	1.09248	-1.89576	1.19039	-1.88309
10050	-1.34834	0.981217	-1.04309	0.0083736	0.560739	-0.303056	-0.57206	-1.33033	-2.56515	1.03658	-2.4633	-3.41769	-1.2597	-0.302478	-1.07854	-0.538435	0.431878	-1.81131	-0.503046	0.88161
100505593	-1.21758	0.981217	-1.07461	-0.50624	-0.23521	-1.36136	-3.45139	-3.21514	-2.62223	0.500546	-2.00968	-4.99146	-1.79283	2.42268	-1.28243	-0.739294	1.09248	-1.72474	0.903834	-1.88309
100505650	-1.2217	0.957879	-0.918365	-0.453157	-0.177159	-0.886166	-1.66886	-2.04509	-3.3761	-0.243307	-1.69415	-4.40175	-0.602834	-0.546	-1.07737	-0.738269	0.86143	-2.08323	-0.420761	-0.792023
100505761	-0.737728	0.0522331	1.5912	0.179769	0.307488	0.137406	-1.85978	-1.99363	-2.22948	1.6365	-1.98515	-3.40364	1.60872	0.317987	0.959575	0.0622535	0.77751	-1.77368	3.70566	-0.417086
100505852	-1.57612	0.981217	-0.986956	-0.50624	-0.189927	-1.75804	-0.771364	-3.22479	-1.66022	-0.398953	-2.06436	-5.77669	-0.922561	1.52754	-1.06998	-0.739294	1.09248	-1.86979	1.12905	-1.88309
100505960	-1.57612	0.981217	-0.986956	-0.50624	-0.189927	1.12044	-5.81634	-3.22479	-1.66022	-0.398953	-1.89588	-7.04657	-0.884623	1.52754	-1.25107	-0.739294	1.09248	-1.80781	1.12905	-1.88309
100506002	-3.15721	-0.223169	-0.52252	-0.109139	-0.335159	-0.0604733	-1.45236	-2.51668	-2.74941	1.72696	-2.03737	-9.53915	1.0145	-0.440895	-0.34086	-0.342862	0.407782	-1.61803	1.34773	-0.880905
100506162	-0.961605	-0.380196	-1.65623	0.156605	0.126422	-0.462075	-1.6151	-0.814658	0.823485	0.942801	-1.42522	-1.67965	-1.4846	-0.0271457	-1.8047	-1.21342	-3.6262	-1.16498	-0.496208	-0.14682
100506190	-1.57612	0.979646	2.82958	-0.50624	-1.17454	2.07986	1.70775	-3.22488	-1.00606	-0.470813	-1.85952	1.06785	-0.467614	1.97075	-1.20567	-0.739294	1.09248	-1.52107	1.12905	-1.88309
100506469	-0.690598	-0.120183	-0.0713644	-1.68385	-0.542569	-1.43087	-1.51017	-0.931859	-1.69015	1.01832	-0.391873	-2.23531	0.340296	0.334107	-0.0860999	-0.0633818	0.186809	-1.16957	0.449089	0.191826
100506571	-1.57612	0.981217	-0.986956	-0.50624	-0.189927	0.569283	-5.81634	-3.22479	-1.66022	0.807777	-1.94952	-7.04657	-0.884623	1.52754	-1.25107	-0.739294	1.09248	-1.90406	1.12905	-1.88309
100506699	-1.07869	0.429757	-1.04409	0.105287	0.589964	-1.10596	-1.39259	-3.2465	-1.68055	-0.0454178	-1.76652	-3.0745	-0.328077	0.452883	-1.07966	-0.739294	1.01155	-2.13825	2.32233	-1.88309
100506935	-1.57612	0.981217	-0.986956	-2.04674	-0.189927	0.578414	-5.81634	-3.22479	-1.66022	-0.398953	-1.86731	-7.11226	-0.884623	1.52754	-1.25107	-0.739294	1.09248	-1.60309	1.12905	-1.88309
100506963	-1.28448	0.0533076	-0.269785	-1.11606	-0.529453	1.87575	-2.55202	-3.10811	-0.454766	0.0676995	-1.31716	-2.28858	-0.0907044	1.52754	-1.22813	-0.742581	0.639621	-1.81946	1.12905	-2.16211
100507009	-1.41285	0.981217	-0.972282	-0.50624	-0.189927	-1.07074	-2.9345	-2.51162	-3.45454	-0.375561	-1.68829	-3.34096	-0.905356	0.537859	-1.11507	-2.31239	1.09248	-2.25976	0.288655	0.932526
100507164	-2.66729	-0.0117928	-2.22685	-1.92935	0.720557	-0.597554	-2.40062	-1.81893	-1.49394	-1.31999	-2.16025	-3.88954	-0.677586	-1.19934	-2.64649	-0.739294	1.71746	-1.99253	-0.518962	-1.34351
100507284	-1.70566	0.510373	-0.272684	0.30267	0.303525	-0.75587	-2.25906	-1.10054	-1.73778	1.03102	-1.67224	-4.16569	0.207642	0.035884	-0.407499	-0.108425	0.456675	-2.03596	0.223958	0.0450571
100507328	2.67334	-0.524432	5.64971	-0.672367	0.0235197	0.168573	4.10086	2.84344	1.22438	0.139952	1.42609	-0.221894	1.52092	0.930021	5.15648	1.22355	1.70911	1.52714	3.32807	1.98888
100507331	-1.57612	0.981181	-0.986956	2.18435	-0.189927	-2.00651	-5.81634	-3.22479	-1.66022	-1.31041	-2.55492	-7.04657	-0.650006	1.52754	-1.25107	-0.739294	1.09248	-2.38163	1.12905	-1.88309
100507397	2.19756	-3.81593	-0.986956	-1.92324	-0.189927	-0.786986	-1.70907	-3.22479	-1.66022	-1.31161	-1.94508	-7.04657	1.64269	2.05325	2.33624	-0.739294	1.09248	-1.76925	1.12905	-1.88309
100507424	-1.03454	0.000406576	-0.329477	0.592178	1.36025	0.0701071	-2.36807	-0.859786	-0.866892	1.04472	-1.44011	-2.38275	1.04964	0.816053	-0.0953921	-0.193644	0.909921	-2.62316	0.0987324	-1.74825
100507436	-0.392822	-1.57765	-0.533049	-2.15892	0.436962	1.34109	1.00757	0.945545	1.03304	0.140537	0.626111	3.71976	-1.24606	-1.39881	-0.206385	1.67493	1.76303	0.079792	1.83655	-0.645351
100507458	-1.52098	0.0784721	-0.871652	-1.5778	0.134819	-2.00941	-2.10831	-1.63308	0.371392	-0.532572	-1.89142	-3.23389	-0.919423	-0.9744	-1.08688	0.855528	0.363088	-1.73093	-0.413676	-1.64924
100507619	2.76043	1.43771	-1.11384	0.334206	4.24157	1.71976	-0.338378	-0.983017	-0.856645	-0.381373	0.197449	-0.970353	-0.12537	0.924966	-0.479835	-0.625066	-1.62167	0.39708	-0.460101	-1.88309
100507620	0.0121391	-0.847891	-3.56315	1.35671	1.01926	-1.92474	-4.25039	-2.33015	-2.56201	2.61472	-1.72145	-5.78064	-1.89965	-2.56521	-3.06248	-0.134183	-0.444265	-0.898809	-2.84116	0.374959
100507630	-2.87845	0.98061	-1.90123	-1.30177	-2.04517	-2.53911	-2.53717	-2.25573	-2.05746	0.364501	-2.0909	-5.31356	-0.764714	-1.28315	-1.84116	-0.709667	1.65257	-1.79674	-0.571647	0.873365
100508797	-1.02604	0.981217	-0.862692	1.23015	-0.156498	2.06155	-1.81121	-2.18328	-2.00199	-0.575841	-0.832883	-2.57578	1.43548	2.6632	0.0679439	-0.739294	1.09248	-1.02314	1.89152	0.36042
10051	2.12396	-0.102254	0.232165	1.35514	2.50247	0.00230249	5.00902	1.26052	0.842161	-0.81451	-1.72094	4.04555	-0.349807	-0.874185	-0.312047	-0.177626	-1.99945	-0.767972	-1.18191	1.11541
100510224	-0.817559	0.981217	-1.27285	-2.08548	1.78307	-3.68193	-0.282373	-1.17146	1.28251	-0.0777323	-1.87437	-4.15631	-0.27795	1.73291	-1.43439	0.541567	0.392161	-1.74989	0.269212	-0.570993
100510292	-1.57612	0.981217	-0.986956	-0.50624	-0.189927	-1.02124	-5.81634	-3.22479	-1.66022	-0.655425	-2.4032	-6.67172	0.518656	2.0058	-1.25107	-0.739294	1.09248	-2.40466	1.12905	-1.88309
10052	-1.57612	0.981217	-0.986956	-0.50624	-0.189927	-0.0955496	-5.60474	-3.22479	-1.66022	-0.398953	-1.61031	-7.04657	-0.884623	1.52754	-1.25107	-0.739294	1.09248	-1.46947	1.12905	-1.88309
10053	-1.57612	0.981217	-0.986956	-0.50624	-2.43206	-1.16254	-5.81634	-3.22479	-1.66022	-0.266729	-1.91734	-6.87785	-0.473393	1.52754	-1.25107	-0.739294	1.09248	-2.03372	1.12905	-1.88309
10054	1.54988	-0.141658	-1.32153	-1.67139	0.139844	-1.62524	-3.16668	0.0603254	0.982773	-0.710537	-0.298615	-1.58109	-3.82418	0.957447	-1.8541	0.842573	-1.13115	-1.04059	-1.77199	0.445239
10055	6.44825	0.655824	2.91234	1.01963	0.404276	1.91326	3.76052	1.99599	0.543341	-0.973432	2.72634	6.30046	2.24599	0.805817	1.74612	0.114714	0.879712	3.04636	2.87794	1.16172
10057	-1.03334	0.601088	-2.99961	0.158212	-2.4544	-0.794567	-1.98127	-0.821001	2.10474	-0.0155142	-0.976817	0.753814	-3.82961	-1.28348	-1.66874	-3.05508	-3.62621	-1.12862	-0.940869	2.40643
10058	-1.11459	0.105565	-0.843148	-0.256898	0.81999	-1.66771	-2.07105	-0.926102	-1.50814	0.515828	-2.97052	-4.26404	-0.138707	-0.77277	-0.675628	0.106182	2.50301	-2.57604	1.47756	-0.842265
10059	-2.26276	1.29194	-3.46249	3.47901	-0.766527	-1.04201	-3.59771	-2.61002	-0.63908	-3.62017	-3.08129	-2.24862	-2.84215	-1.26798	-4.90583	-0.186397	-0.113027	-2.17151	-5.79375	-2.33198
1006	-1.10165	0.981217	-0.822818	-0.959398	-0.811728	-0.621161	-0.735975	-1.42466	-0.83423	0.88065	-1.56696	-3.57551	-1.39815	1.46994	-0.940164	-0.739294	1.09248	-1.65725	2.5412	-2.30635
10060	2.84023	1.09422	-1.49261	-0.758059	1.19781	-2.66151	-2.39591	-3.50558	-0.115798	0.0655919	-5.01925	-5.13899	-3.71345	-2.20101	-2.79363	-2.55982	-0.843263	-4.09355	-1.86058	-0.469853
10061	-1.28197	0.590723	0.270278	0.247044	-2.07449	0.77812	-3.13614	-0.520092	0.423987	1.70039	-3.45695	-2.09013	-1.68238	0.228904	-0.823161	0.120018	0.199797	-1.54051	2.40007	-0.046442
10062	-1.57612	1.7931	0.163973	0.180591	0.136109	1.93828	-0.254874	1.58555	-1.62996	-0.6374	1.76287	0.81605	-0.0294044	2.00463	3.88514	-0.176813	1.09248	1.76274	1.36807	-1.88309
10063	-0.186808	0.802102	-0.660002	-0.986682	0.968086	-0.422045	-2.73474	-1.67124	-0.00773475	-0.745348	0.488122	-4.17318	-1.68049	1.2515	-0.0026543	0.348726	-1.12654	0.343887	-1.48457	-1.17315
10066	-0.674246	1.1215	1.62846	0.567297	-1.08303	2.65338	0.844697	-0.819699	0.0349163	1.47851	1.92987	1.92676	1.56265	-0.436873	1.55514	-0.975586	1.15075	3.2573	4.28682	0.611832
10067	2.66159	0.494725	1.21359	-0.873459	-0.702201	0.360855	-1.02914	0.562919	1.06625	0.921135	0.927425	0.126791	0.398449	0.609792	0.278687	-1.11406	0.0796886	-0.11977	4.56648	1.06382
10068	-0.928258	0.981217	1.01686	-0.50624	-2.65163	1.41098	-1.10223	-2.06253	-2.33785	-0.047901	-1.75387	-3.80608	0.547852	-0.0762584	0.541045	-0.739294	1.09248	-1.64899	1.65417	-1.88309
10069	0.987235	0.987525	-0.615868	-1.69762	-1.69501	-0.088385	-1.87914	-0.817745	-0.928915	-1.24837	1.20212	-1.63648	-0.714033	-0.0839429	-1.02332	-0.622022	0.703792	-0.52907	-0.152547	0.304859
1007	-1.57612	0.981217	-0.986956	-0.50624	-0.189927	-2.13617	-1.22888	-3.22479	-1.66022	1.04531	-2.20087	-6.98458	-0.884623	1.9502	-1.25107	-0.739294	1.09248	-2.19462	1.12905	-1.88309
10072	1.59766	-0.0669185	3.47831	-0.595507	-3.52244	2.29513	1.18235	0.671461	0.602934	0.150867	1.202	2.66873	1.50006	-1.01986	-1.24953	1.35715	1.09248	2.41406	4.04395	-0.344038
10073	-1.016	-0.343197	-0.810243	-1.21133	0.275841	-2.5399	-3.67801	-1.25365	-0.465929	0.859323	-0.895417	-6.772	-1.29388	1.10241	-0.702683	-0.910892	-2.31024	-1.65341	1.73572	-1.25479
10075	-5.56778	-0.0804281	-1.81033	-0.325291	-0.525767	-2.28816	-1.64322	-0.922552	-1.06177	1.46828	-0.692472	-5.0418	-0.101477	-0.148438	-1.20726	-0.0111854	0.426396	-0.471958	0.19071	0.424578
10076	-3.87246	0.829206	-0.397169	-1.21895	-1.80389	-0.144234	-2.64772	-1.48351	-1.59064	2.14527	-1.91144	-7.46214	-1.20023	2.35014	0.289654	-0.246444	1.15779	-1.39621	7.69893	0.048004
10077	-1.23054	0.981217	-0.986956	0.655472	-1.77422	-1.87402	-3.4747	-2.69257	-0.708978	0.0598017	-1.79131	-3.76596	0.79874	2.30663	-0.747236	-0.739294	0.420569	-2.24668	1.0373	-0.477796
10078	-0.632381	0.16003	0.0284789	-1.4333	0.436834	1.02074	-1.39165	0.139091	-1.20948	0.690459	-2.01592	-2.07055	-1.04117	0.724537	0.296156	-0.454178	1.63279	-0.874407	6.58931	-0.441893
10079	2.87313	-2.05457	4.17811	1.44705	0.311225	3.48041	8.26773	5.48586	1.04184	-0.54786	2.91953	4.11315	6.06742	0.2203	2.65424	1.03116	1.48895	2.74184	-0.819259	0.456183
1008	-0.965287	0.981217	-0.415366	-0.50624	-0.189927	-0.901669	-1.93438	-0.582448	-1.01425	0.77107	-2.3276	-2.63984	-0.430773	1.19051	-0.688233	-0.739294	0.949006	-2.70538	0.0284462	0.506446
10083	-2.60029	0.228275	-0.837374	-0.701832	-3.36009	-1.93003	-1.73573	-1.71785	-2.10991	0.998758	-2.45112	-8.16334	-0.843173	-0.0606895	-0.64436	-0.258982	0.316298	-2.33073	0.152132	-0.862702
10084	-2.4682	0.113398	-0.121508	0.0931455	0.473517	-1.6213	-2.23445	-3.26707	-3.07461	1.6599	-2.22693	-7.75352	-0.0716292	0.685147	-0.509634	-0.186088	-0.180936	-1.57023	2.46935	-0.90191
10085	-1.6626	0.981217	-0.986956	-0.50624	-0.189927	-0.384403	-3.2763	-3.29547	-2.01843	1.02401	-2.44297	-4.60281	-1.15706	1.52754	0.840613	-0.739294	1.09248	-2.65828	1.12905	-1.88309
10086	-1.40365	0.981217	0.476564	-0.0741786	-0.189927	-1.29747	-3.65379	-3.28799	-3.40133	1.20654	-2.08071	-5.23725	-0.137467	-0.225844	-0.0257384	-0.742611	1.09952	-2.26986	0.593973	-1.7117
100861554	-1.56941	0.981217	-0.986956	-2.50291	-0.189927	-0.399174	-3.08796	-3.21369	-1.66022	-1.29506	-2.14873	-7.04657	-0.898171	2.10829	-1.25107	-0.739294	1.79759	-2.16923	1.12905	-2.00008
10087	1.53435	0.448734	-3.3483	-0.798053	1.64671	1.46473	-3.72958	0.19733	1.22626	1.78524	0.146436	3.37122	-2.51078	-1.85831	-2.14983	0.346585	0.366023	-0.422474	0.761654	2.42094
10089	-1.57612	0.981217	-0.612089	-0.0664358	-0.188599	-1.41774	-5.81634	-3.22479	-1.66022	0.582031	-2.31916	-7.0296	-1.2194	1.52754	-1.25107	0.416329	1.09248	-1.91782	1.12905	-1.88309
1009	0.310824	-4.19033	2.94215	-1.00845	1.61212	1.91988	7.7645	2.96744	0.390232	-2.17766	1.03985	3.92177	2.6376	-0.0578747	1.0033	-2.49856	-0.896499	0.158433	-0.806097	-2.14602
10090	-1.13628	0.981217	-0.865721	-0.692153	1.05651	0.33956	-3.14612	0.845403	-2.92532	-0.371427	-1.24197	-4.7797	0.112458	-0.43762	-0.931293	-0.734764	1.09248	-1.28896	0.343399	-2.11903
10092	0.680436	-1.79648	4.3833	0.905441	-1.98159	3.5869	8.59113	3.74897	1.97059	-1.9699	4.08743	9.89466	4.2908	0.450741	5.28946	0.0899792	-1.57843	5.56586	-2.41425	0.090031
10093	-2.64349	-0.168252	3.60954	-0.145281	-2.29747	1.47167	3.29285	0.0287448	-1.13185	1.05954	0.366713	-2.05288	1.71795	3.30157	2.83423	-1.3586	-0.253951	2.11475	3.32199	0.378505
10094	2.32608	0.428094	3.03596	-2.03378	-2.99557	3.8202	7.83305	4.06102	-0.0227573	-0.636949	4.54487	8.86832	2.62659	-0.169435	4.88986	1.79439	0.656607	5.40521	-1.60608	0.455932
10095	-1.13308	-2.67563	11.188	-0.142086	-2.76456	2.53828	10.143	2.80648	1.08354	-1.48268	4.15235	8.35266	4.79927	0.75046	10.2771	-0.422456	0.0161087	6.38705	1.49197	2.47885
10096	3.37196	-0.0728789	3.21626	-1.93203	-1.7603	3.56548	7.79638	4.09262	2.24939	-4.29379	3.6276	9.9228	2.86427	0.208592	3.0047	1.30424	0.619849	4.57179	-4.13462	1.44112
10097	1.93685	0.0854205	-0.244924	-0.413339	1.32912	1.1421	3.29953	0.445386	-0.0330952	-0.917898	2.11196	5.94583	-0.301301	-2.14087	-0.450906	-0.365752	-3.41787	2.65175	-5.50285	1.30239
10098	-1.84746	0.249051	-1.02713	-0.798487	-0.208489	1.30705	-2.04085	-1.597	0.198621	0.140547	-2.15587	-0.805786	-0.834307	-0.107243	-0.814469	0.687783	1.21625	-2.01707	0.683103	0.20416
10099	3.2	-1.38111	0.0249419	1.37869	5.27673	-1.49667	-0.305201	-0.229458	-1.8247	-0.241048	0.280374	-2.12636	0.384165	-0.198819	1.43617	-0.509654	-2.19636	0.277098	-1.47366	-0.780531
100996492	-0.210415	1.74151	-0.707501	-1.16973	0.545464	-0.258316	-1.59822	-0.898911	-2.08749	-1.12636	-2.17904	-4.9489	-1.16912	-0.3403	-0.920741	-0.739294	1.09248	-2.70174	0.049839	-2.124
101	-1.57612	0.981217	-0.986956	0.368628	-0.871526	-0.305602	-4.31142	-3.07967	-1.66022	1.11591	-1.46419	0.734951	-0.552343	1.34379	1.45322	-0.739294	1.09248	-1.27162	1.12905	-1.88309
1010	-1.57612	0.981217	-0.986956	-0.50624	-0.189927	0.922001	-5.81634	-3.22479	-1.66022	-0.398953	-1.81764	-7.04657	-0.884623	1.52754	-1.25107	-0.739294	1.09248	-1.88403	1.12905	-1.88309
10100	-1.57612	0.981217	2.6741	0.315756	-0.189927	-0.0786436	-5.12827	-3.22479	-1.66022	-0.398953	-1.78576	-5.22697	0.172141	0.801495	-1.21463	-0.739294	1.09248	-1.70007	1.12905	-0.59858
10101	-2.16835	0.306761	-0.140035	-0.285238	-1.3488	-3.58767	-1.81702	-2.29022	-1.79934	1.46794	-2.66361	-4.14398	-0.0619164	0.626206	-0.178499	-0.506311	0.465079	-2.52019	2.40074	0.896824
10102	-0.635774	1.40288	-2.76748	-1.04099	-2.06025	-2.27688	-7.17773	-1.23226	0.371758	-1.87986	-1.83679	-4.01475	-2.71948	0.761385	-4.15184	0.119231	-1.67046	-1.59785	-0.664433	-0.26684
10103	-2.0393	0.137166	-0.541883	-0.172951	0.185987	-1.32353	-0.595212	-2.89748	-1.44724	1.1535	-1.72012	-7.45749	-0.103708	-0.0299957	-0.203798	-0.0686608	0.319483	-1.6037	0.782162	-0.177478
10105	-4.13872	1.9071	-0.551555	1.03947	-7.08535	-1.86803	-6.45763	-2.71507	-0.465967	-0.755245	-1.89265	-5.34022	-2.46734	0.812086	-2.39395	-1.55657	-1.91986	-1.49399	0.762358	-3.5828
10106	-0.562438	-1.45125	-0.245764	1.1639	-0.808159	-1.91505	-2.10275	-0.156324	1.01726	2.96532	-0.773287	-3.16961	-1.87863	-0.670462	-0.21856	-1.88566	-0.875093	-0.0926114	4.77387	0.639637
10107	-1.71788	0.981217	0.05162	-1.68235	-1.79864	-0.682095	-4.14814	-3.28105	-0.305566	0.257999	-1.93378	-6.53845	-0.689917	0.700356	-1.28491	-0.739294	1.09248	-2.41918	0.590752	0.70223
10109	1.49046	-0.805675	0.126046	-1.00884	2.35392	-1.13888	-0.130115	-2.33763	-3.49068	1.11442	2.09141	-1.49005	-0.616796	-0.815788	-0.787609	-0.0811038	0.803713	2.81484	-0.989426	-1.54166
10110	-1.5015	0.981896	-1.14833	-0.152454	-0.0293511	-0.93227	-1.52924	-1.60357	-0.587323	0.389893	-2.6372	-1.80496	-1.21898	1.18117	-0.891188	-2.06655	1.09238	-3.7559	1.12924	-2.1833
10111	0.0947748	1.78599	-2.69717	-0.600694	2.97245	1.14649	-0.874057	0.165775	-0.871723	1.23726	-1.79817	-0.307324	-2.14368	-0.323166	-1.05355	0.896367	1.01698	-1.19746	-0.449437	-2.02256
10112	-1.27887	0.981217	-0.891751	-1.31334	-0.189927	2.91439	-1.76034	-2.87111	-1.66022	-0.398953	-1.75095	-2.32256	-0.458233	0.159786	-1.53841	-0.739294	1.09248	-1.10848	1.0299	-1.80767
10113	-0.871948	0.434846	1.61134	-0.962858	-6.68863	-0.035874	-2.76773	0.900864	0.4516	1.28441	0.0840994	-3.25522	-0.77119	1.77429	-0.940422	2.1429	-0.633799	0.558061	3.23595	0.245798
10114	-1.24831	-0.170549	-3.17031	-0.50624	-0.873016	-4.1769	-3.94836	-3.42345	-0.309501	0.643361	-4.54934	-4.5934	-4.70272	-1.00791	-3.96067	-0.739294	1.71114	-5.82204	-4.13587	-0.406721
10116	4.00553	3.62556	-1.13075	1.09594	0.453811	2.24511	0.370776	1.90748	0.673016	-0.3249	-0.854114	5.94972	-3.36476	0.231981	-1.07301	0.718646	0.580106	-2.29764	-1.7859	0.63437
1012	2.68002	-0.206635	1.30744	-0.50624	-0.730854	-3.5571	1.52714	0.274582	1.6965	-1.30397	-3.76996	-1.62882	0.708278	0.142549	-0.284191	0.117403	0.14509	-3.41511	-1.01514	1.46633
10120	-1.26274	-0.150283	-0.070942	-0.595025	-1.2028	-1.65019	-1.17044	-2.23818	-0.795769	0.894591	-1.87652	-7.62974	-0.999763	0.443193	-0.236659	-0.864975	-0.951391	-0.224411	1.98346	0.0781369
10121	0.123312	0.175679	1.01532	-0.0300962	-1.94948	1.99995	-3.91628	0.364639	-0.419089	1.12005	1.38987	-2.36057	-0.823897	0.483485	0.474844	-0.555975	0.187449	0.977054	3.43055	0.0587147
10123	-1.6103	-3.57139	3.27071	-0.32697	0.778882	2.39345	2.29023	-0.4305	-0.9524	-0.295427	2.30321	3.28538	2.19619	-0.75187	2.7772	-0.742911	1.04979	2.07837	0.461519	-0.38134
10124	-0.459611	0.982851	-0.909455	-0.136828	0.36126	4.44722	2.06091	1.62332	-2.92271	0.282987	0.934318	1.74701	0.265888	1.61099	-1.08291	0.121624	-0.750538	1.7375	-0.0777845	-1.88309
10125	-1.57612	0.981217	-0.986956	-2.18241	-0.188146	0.843637	-4.8486	-3.19081	-1.66022	-1.70419	2.29578	1.2114	-1.23259	1.52754	-1.0324	-0.739294	1.09248	2.54405	1.12905	-1.88309
10126	-1.57612	0.981217	-0.986956	-0.17908	-0.189927	1.51958	-5.81634	-3.22479	-1.66022	-0.463247	-1.46944	-6.36998	-0.884623	1.52754	-1.25107	-0.335882	0.783454	-1.29519	1.12905	-1.88309
10127	-1.16857	1.07491	2.69058	-0.798023	-1.27132	0.761532	2.67964	0.246442	0.0220668	1.04343	0.474151	2.16597	-0.82414	-0.297546	1.19591	0.572609	0.193722	-0.579101	2.01115	0.481288
10128	1.25505	1.27387	-2.5011	0.510903	-0.102823	-2.08255	-6.44895	-1.19715	-2.0115	-1.00365	-1.89415	-5.14333	-3.92974	-1.37507	-2.76192	-0.805673	-2.44276	-1.57605	-3.94164	-1.83997
10129	-2.53166	-0.410333	-0.673532	0.924519	-1.17222	-2.83487	-0.518247	-1.57807	0.104051	-0.686777	-3.19438	-2.13971	-0.329295	-1.72522	-1.08531	-0.374997	-1.44938	-3.46858	-1.46356	-2.05405
1013	-0.893237	0.0872468	0.100917	-0.643675	-0.0353606	2.23132	1.21852	-0.696729	-0.734674	1.29926	-1.96328	-0.940518	-0.186606	-0.902119	0.129398	-0.0317965	1.01259	-0.549924	2.23587	0.681836
10130	0.801021	-0.432809	2.17451	0.334065	-1.96994	2.96208	3.56296	1.35364	0.687475	-0.97986	2.12738	4.21143	1.73898	0.106166	1.43837	0.456418	0.0707882	2.51421	-0.837121	-0.142909
10131	-2.05412	0.0597227	0.198573	-0.827113	-1.41127	-1.72239	-3.18459	-2.06278	-1.22597	0.588132	-0.551545	-5.63611	-0.847716	0.312162	0.923245	0.44843	1.62253	-0.589275	4.66161	0.675284
10133	-3.68268	-0.127635	-2.75956	-0.373629	-1.89433	-2.55349	-9.66688	-2.86295	-2.67741	0.386518	-2.25008	-4.78633	-1.45665	-1.44178	-1.74848	-0.360638	0.2422	-0.367341	-1.50466	-2.00328
10134	0.90609	0.708202	4.90064	0.955815	-0.348037	2.74868	6.0093	4.01766	-0.819767	-1.63092	2.38877	3.2867	0.994637	1.96465	4.05097	-0.412618	1.62559	1.90698	2.79916	3.11573
10135	1.20633	-1.27442	-1.21983	2.71158	-2.18605	2.46643	-0.905195	-0.669171	-0.110592	0.967778	-0.332496	2.44499	-3.24227	-1.37062	-2.38363	-0.735817	-1.70266	0.756243	-3.94927	-1.68799
10136	-1.57612	-0.266886	-0.986956	-0.50624	-0.0240075	-0.1903	-5.78258	-3.22479	-1.66022	1.279	-2.14239	-7.00583	-0.473666	1.52754	-1.25107	-0.739294	1.09248	-2.4619	1.12905	-1.97967
10137	3.06906	0.260187	0.55538	-0.551112	0.784011	0.153797	1.20426	2.14649	3.52085	0.421198	-0.542032	3.31475	-0.653319	0.646885	0.234773	0.717234	0.143143	-1.3856	-1.8127	1.12666
10138	1.2596	1.18244	-1.13669	-0.999023	0.924686	0.46344	-4.03294	-1.56266	1.46738	1.44456	-3.89746	0.951465	-2.39005	0.00146111	-1.43505	-0.044588	0.981399	-3.20582	-0.421476	0.571999
10139	-3.56777	-0.332131	-0.663842	-0.292152	-1.9982	-0.847514	-2.35195	-1.82337	-1.83989	1.24093	-2.19466	-5.33207	0.0737088	-0.353627	-1.16841	0.115944	1.27284	-1.26706	0.509875	-0.632511
1014	-1.57612	0.981217	-0.986956	-0.50624	-0.189927	-0.468636	-5.81634	-3.22479	-1.66022	-0.398953	-2.06323	-7.04657	-0.884623	1.52754	-1.25107	-0.739294	1.09248	-1.59609	1.12905	-1.88309
10140	2.03434	-0.720601	-1.52329	-0.37224	6.72685	-3.65258	-5.24518	0.192635	-0.638373	-2.2672	-0.718936	-4.08659	-0.235021	0.661935	-1.47126	1.53746	-0.241067	-1.5171	-2.45233	-0.0132006
10141	-1.57612	0.981217	-0.986956	-0.50624	-0.189927	0.64586	-5.81634	-3.22479	-1.66022	-0.373117	-1.92796	-7.04657	-0.453449	2.06428	-1.25107	-0.739294	1.09248	-1.64178	1.12905	-1.88309
10142	3.76173	-0.259648	-2.69647	1.17568	5.32829	-2.71245	-1.52168	2.32693	-1.08604	-1.28259	-3.1636	-0.425858	-2.39989	-1.52268	-0.844994	1.16608	-0.946259	-1.88771	-3.21813	2.38365
10144	3.91984	-2.61927	0.986049	1.37997	-2.89934	2.9568	4.89824	4.13175	4.0401	-1.3626	1.92249	10.2318	0.737391	1.01708	1.69779	-1.03851	-2.25022	1.93627	-2.05195	1.67314
10146	0.113008	0.108987	-1.08074	-0.782653	0.747692	-2.4864	-2.14348	-1.6442	-0.761117	0.062621	-2.55921	-3.5574	-1.79408	-0.218742	-0.122582	-0.452226	-0.523502	-1.99006	-0.549979	1.11273
10147	-1.36805	-0.0218511	-2.09639	0.682626	0.911476	-0.710899	-0.400165	-0.775023	0.212755	-0.486639	-1.55546	-0.354909	-0.671499	-1.46442	-1.05748	-0.0143569	-0.568977	-0.893856	-1.36011	0.336311
10148	-1.21258	0.496639	-0.482632	-0.431986	-2.24999	1.42727	0.00910763	-1.34641	-2.06689	0.15323	-1.79996	-3.22195	0.231284	-1.44711	-0.851285	-0.739294	1.09248	-1.30571	-0.204642	1.54656
10149	-1.57612	0.981217	-0.986956	-0.50624	-1.70226	-0.0074657	-2.00576	2.51405	0.763008	-1.01095	-1.10179	-5.25405	-0.869187	1.52754	-1.25107	-0.739294	1.09248	-2.12211	1.12905	-1.88309
1015	-1.50886	0.981217	-0.98394	-0.50624	-0.189927	-3.1297	-0.501356	-2.77591	-2.44667	-0.990782	-1.05841	-3.56585	-1.26119	2.22933	-1.27647	-2.17332	1.09248	-1.79693	0.679854	-1.88309
10150	0.0970217	1.82837	-2.36981	-0.192989	-0.481522	-2.15548	-3.2302	-1.95773	2.08665	0.201733	-1.92153	-4.13582	-2.21073	-1.66815	-2.72957	0.178322	-0.981208	-2.60039	-3.42233	-0.769894
10151	-1.57612	0.981217	-0.986956	0.608755	0.192273	0.102936	-1.17228	-3.22491	-1.66022	1.04931	-1.91853	-6.26112	-0.884623	1.52754	-1.25107	-0.739294	1.09248	-2.21909	1.12905	-1.88309
10152	-0.198682	-0.0229717	0.00243513	-0.700962	-0.335333	0.47045	-0.900728	-0.438495	-0.199727	0.648741	-1.21119	-1.78288	0.486131	0.557408	0.224812	-0.0487126	0.193492	-0.600913	0.0803552	-0.277498
10153	0.557982	0.457888	-4.02069	-0.712795	1.90294	0.780678	-4.27117	-0.40863	-0.383387	-0.566045	-1.19741	2.41458	-4.57798	-1.25065	-2.02646	0.38802	-0.709554	-1.81281	-0.0809905	2.19368
10154	-1.0939	-2.25404	0.267281	-0.377526	1.41151	-1.77912	3.45265	0.894517	0.374478	0.467992	-1.04208	2.84076	0.548707	-0.48609	0.596383	0.327037	1.0218	-1.46643	-0.312603	-1.82512
10155	0.0226345	-0.369488	-0.414647	-1.1185	-0.531351	0.0114407	-1.57107	0.566618	0.0621745	2.18882	-0.638182	-3.02671	-0.548931	-0.356192	-0.386878	-0.119116	1.70817	0.424371	5.76995	0.81245
10156	0.538804	-0.684332	-6.76883	0.107856	5.2852	-2.40791	-6.24887	-3.43923	1.46478	2.93188	-2.6448	-5.58353	-3.40072	-0.757616	-3.96968	-1.26374	-5.14445	-1.43891	1.08377	0.385098
10157	-2.04562	-2.30156	-1.17024	-0.494514	-0.125071	0.292096	-2.10381	-1.70345	-0.246515	-0.748197	-1.92081	0.508268	-2.01626	-1.05239	-1.40504	-0.739294	1.09248	-1.71011	-0.730924	-1.56297
10158	-1.57612	0.981217	-1.03671	3.61749	0.573384	-2.04658	-5.81634	-3.22479	-0.5536	-0.178115	-1.88707	-7.28957	-1.46937	0.907123	1.11387	-0.739294	1.09248	-2.47851	1.22053	-1.88309
10159	3.85483	0.324024	2.41677	0.561196	0.675832	1.97073	7.21218	4.21579	1.92464	-1.44902	3.09356	8.15267	2.54846	-0.502004	3.13233	0.344018	-1.04907	3.22596	-2.25191	1.70937
1016	-1.58744	0.981217	-1.10292	-0.50624	-0.189927	-0.648898	-5.83784	-3.29326	-2.47769	-1.0845	-2.55213	-6.12281	-1.04664	0.242712	-1.37977	-0.739294	1.09248	-2.20275	1.0582	-1.88309
10160	-2.54501	-2.33195	0.795448	0.722451	-2.50458	-0.0881771	1.37401	0.251138	-1.04049	0.784207	-0.875958	-5.24647	2.90467	0.511113	-1.72102	1.00264	2.85301	-1.03314	0.298999	-2.3383
10161	1.78469	0.666399	0.866567	-1.89637	1.90002	2.76486	6.72153	1.48856	0.909348	0.311283	2.86896	8.9776	-0.750226	-0.453962	0.451688	0.477844	-2.07816	3.63938	-2.43593	-1.33662
10162	-1.83286	-0.736271	0.0697254	-0.177526	-3.0197	-0.109666	-2.05036	-0.740137	-1.34437	-0.264191	-1.45858	-1.50907	1.55181	0.0380201	-0.563058	-2.4945	1.03435	-1.31334	0.513241	0.457284
10163	0.733767	-0.21385	2.8977	1.93073	-0.65749	1.70954	4.59041	4.21774	2.00388	1.40078	3.594	3.74443	4.10992	-0.306987	3.84926	0.569279	0.548297	3.74444	1.91042	0.429658
10164	-0.763558	0.981217	-0.412234	-0.235021	-1.63905	-1.46192	-3.09788	-1.34752	0.132438	-0.992953	-1.84389	-4.52922	-0.648898	-0.505241	-1.18925	-0.739294	1.09248	-2.99231	-0.300575	0.340069
10165	0.900625	-0.950746	-0.990344	-0.994474	-0.0585242	-0.0539474	-0.429546	0.17784	-1.98308	1.30615	-1.44608	0.473823	-1.31352	-1.09889	-0.961217	0.535903	0.0584847	-1.82551	-0.865622	-1.41168
10166	1.29365	-0.391539	-1.06883	-2.45779	-2.68406	0.0511509	-0.0281145	-0.768543	-0.466199	-2.32674	-0.27319	-2.56363	3.74445	0.128344	-0.398353	-2.205	1.67968	-1.90098	1.44755	-2.5091
10168	-2.40621	-1.14807	-1.88855	-2.55676	-2.07408	-1.95888	-3.86335	-1.0475	-2.27223	1.57255	-2.86327	-7.70538	-0.927377	0.399777	-1.84153	0.657002	-0.683341	-2.93204	-0.343808	-2.12114
10169	0.0403767	1.55967	3.89962	-1.53599	-1.20694	2.54112	6.02466	1.01398	-1.39401	-1.1025	3.22562	-1.79446	3.64867	2.14911	2.04491	0.57083	-0.882496	4.31182	1.07551	-0.869179
1017	0.0709067	-0.409823	-0.032744	-0.651623	-2.40786	0.426236	0.472653	0.734254	0.122551	0.649323	-1.9245	1.7925	0.67068	-0.409381	-1.21052	-0.517227	-0.0925412	-1.33082	-0.43519	0.247787
10170	-1.57612	0.981217	-0.986956	-2.1247	0.112366	0.27225	2.06452	-3.22479	-1.66022	1.19381	1.4367	-7.46012	-1.35991	1.92958	2.00143	-0.739294	1.09248	0.486966	1.12905	-1.88309
10171	-2.37749	0.0346944	-1.47844	0.0163414	-0.964093	-2.62679	-3.57783	-1.02534	-0.430464	0.211853	-1.23946	-4.17975	-0.390208	0.242759	-2.44166	0.453399	0.410538	-2.64414	-0.438737	-1.88309
10174	-3.08367	-0.493184	-0.13532	-0.392247	-1.28466	0.0186138	-1.93587	0.120657	-0.925931	1.69703	-0.599651	-5.02384	-0.372226	0.230891	-0.62825	0.0347629	1.38544	-0.586394	0.821813	0.0810798
10175	2.64426	0.285582	0.384549	-0.242395	-1.37107	0.400319	3.56977	1.2874	3.54837	-2.6672	2.07642	-0.42811	0.970388	0.584648	0.462656	-0.699713	-0.301818	0.287407	-4.63666	-0.667411
10178	-1.12434	0.981958	-0.930745	-0.966113	1.22796	1.76367	1.9241	3.43711	-0.621441	-1.38085	-0.995157	-2.64771	-0.897699	1.85974	-1.13222	-0.772572	1.09248	-1.26	0.90166	-1.88309
10179	-0.170572	0.336076	-2.06525	-2.16872	-1.65994	0.0315661	0.663905	0.521686	0.466061	-2.19794	0.479553	1.60514	-1.3056	1.54651	-3.66586	-0.868475	-0.886512	0.366175	-2.48366	-0.350476
1018	-1.30453	0.981217	-0.9197	0.302264	0.0183235	0.934111	-1.65238	-2.30493	-1.66022	2.09435	-1.21587	-3.73637	-1.89109	0.796684	-0.995677	-0.739294	1.09248	-1.49523	-0.109436	-0.964463
10180	2.92847	-0.542085	0.897498	-0.0562061	1.51867	0.0644496	0.888308	1.22665	0.710119	-0.0431912	1.88502	3.24808	-0.0675413	-0.285647	4.10609	-0.613908	-1.37377	1.67108	0.570914	-0.116654
10181	0.317562	-0.192509	-2.2141	0.665152	3.52709	0.383924	-0.318019	-0.076524	-0.013277	0.06417	-0.487557	4.603	-2.01992	-2.50125	-0.526828	-1.10037	-3.27453	0.653556	-0.696638	2.84551
10184	-0.158339	-1.04209	2.64151	0.486972	0.0733915	2.83419	5.37801	1.74496	0.0534058	2.27656	3.00227	2.26531	3.13511	0.469017	1.70629	0.541959	0.902332	2.13554	0.207115	0.727508
10186	1.09542	-1.74142	2.61503	0.108745	2.21824	1.18591	5.03648	3.02303	2.18559	-0.0400254	2.23388	6.99949	3.48423	-0.869165	2.46212	1.2943	-0.753398	2.40338	-2.1883	0.524432
10188	-1.89459	-0.326558	-1.10197	0.583199	2.75344	0.220671	-2.14808	-1.90388	-0.7931	-0.0725364	-2.2459	-2.9626	-0.0372185	-0.873132	-0.427743	-0.433437	0.545642	-1.28512	0.838872	0.470704
1019	2.2216	-0.104401	2.0467	-0.547438	-3.93374	-0.263022	4.82191	3.39082	0.372567	-1.82621	0.508489	3.24598	2.62367	1.01043	0.917266	1.17691	-0.560649	0.465274	3.99623	0.564332
10190	3.74544	0.459944	1.46773	-1.61107	0.88294	2.36558	3.5107	2.85522	2.21713	-1.57132	2.8454	5.75137	0.919082	0.752725	0.873108	-0.558973	-0.469007	2.01645	-7.04235	1.941
101926913	-1.57612	0.981217	-0.986956	-0.50624	-0.0568785	-0.501031	-5.81634	-3.22479	-1.66022	-0.398953	-1.85866	-7.04657	-0.884623	1.52754	-1.25107	-0.739294	1.09248	-2.09938	1.12905	-1.88309
101927181	-1.57612	0.981217	-0.986956	-0.173684	0.825686	-0.504502	-1.62488	-3.22479	-0.511611	0.626098	-1.87159	-4.90268	-0.556039	1.52754	-1.25107	-0.739294	1.09248	-2.55254	1.12905	0.348541
101927498	-1.35432	0.981217	-1.06517	-0.50624	-0.189927	-2.05745	-2.57635	-3.11517	-2.46699	-1.23152	-2.09558	-5.86419	-1.26114	0.510504	-1.27088	-0.739294	1.09248	-1.95828	0.906289	-0.169236
101927770	-1.70811	0.925912	-0.785924	-1.91986	-0.0471213	-1.58444	-0.985375	-1.73283	-1.91774	1.67784	-2.05115	-3.52872	-0.858802	-0.175228	-0.708188	0.280765	1.70303	-1.74961	1.03747	1.3659
101928104	-1.32626	-0.642562	-0.474121	-1.26341	-1.9405	-0.895706	-2.29024	-1.90254	-2.72096	1.64509	-2.11562	-5.07604	-0.597632	0.015756	-0.625655	-0.132281	0.764565	-2.04119	-0.118211	-0.226808
101929073	-1.12003	-1.4255	0.229632	-0.50624	0.130345	-0.77982	-0.585163	-1.20921	-2.8283	0.250733	-1.49437	-4.16351	1.93028	-0.348148	-0.289566	-0.739294	1.09248	-2.23055	-0.494892	1.13934
101929148	-1.57612	0.981217	-0.986956	-0.50624	-0.189927	-0.555123	-5.81634	-3.22479	-1.66022	1.06879	-1.97435	-7.04657	-0.884623	1.52754	-1.25107	-0.739294	1.09248	-1.72358	1.12905	-1.88309
101929550	-1.57612	0.981217	-0.986956	-1.40715	-0.189927	1.34666	-1.4249	-3.22479	-1.66022	-0.398953	-1.32574	-7.04657	-0.884623	1.52754	-1.25107	-0.739294	1.09248	-2.23362	1.12905	-1.88309
10193	1.8146	0.927198	-1.05949	0.0398123	0.17188	-2.26071	-3.35284	-1.69639	-1.17975	1.66055	-4.52244	-4.68151	-1.97511	-2.09495	-2.54432	-1.09981	0.16066	-3.5666	3.35616	-0.655041
10195	-1.2778	0.514157	1.52237	-0.0132785	-1.4464	1.43187	-1.05271	-1.28316	-0.423495	1.33164	-1.77714	-1.73254	-0.287093	0.387022	-0.240262	-0.0338264	1.03744	-0.312578	2.95236	-0.265032
10196	3.80503	2.13566	-0.878435	-1.17117	0.323706	0.499522	-2.10121	0.472746	2.46824	1.31726	-2.91725	1.5212	-1.493	0.347456	-1.22218	-0.729187	-1.52433	-1.90003	-0.937354	-1.88309
10197	-0.112525	1.42715	-0.591236	0.963233	-3.39512	1.93824	-2.3007	0.319216	-0.0970368	-0.0284839	0.0253749	1.56339	-1.92358	-0.394169	-1.56862	-0.559525	-0.234445	0.268457	-0.680966	-0.294092
10198	-0.219169	0.333633	-2.63349	-0.798463	1.07563	-1.22447	-2.16504	-0.717374	-1.09007	-1.32989	-2.44002	-1.85886	-1.88038	0.385443	-1.37059	-0.577153	0.173016	-2.32313	-0.974779	-1.52117
10199	2.39146	2.39881	-5.22237	-0.785599	2.07596	1.54776	-0.94926	0.970309	0.138899	0.225026	-1.78395	3.26914	-3.59197	-1.40171	-1.2689	0.519755	-4.01233	-1.29399	-1.20828	1.56833
102	2.71041	0.397735	0.591981	0.527968	0.897485	2.59712	5.54373	2.61876	0.426658	-1.8172	2.4781	6.97439	2.00985	-0.117209	1.83661	1.62023	-0.931954	1.94139	-2.11095	1.54549
1020	-1.63979	0.0994291	-0.749853	0.735675	0.0971308	-0.55501	-0.86838	-1.54872	-2.18152	-0.506208	-1.16053	-4.30022	-0.794161	2.12495	-1.22674	-0.0489754	0.229585	-0.916482	1.48592	-0.0913601
10200	0.412039	-0.619325	-0.989871	1.21118	-0.547925	0.751141	1.04655	-1.51578	-0.399612	-1.93552	1.18532	-0.97839	2.42046	0.537176	0.0904737	-0.249838	-0.489685	1.49028	0.746623	-0.164378
10201	-3.14983	0.459496	-1.61665	-3.18811	-1.88963	-0.342567	-4.07675	-1.07039	-2.31389	0.326423	-1.28797	-1.81781	0.289523	-0.862725	-1.94221	1.39809	0.384733	-1.92795	2.21414	-0.590238
10202	-1.57612	0.981217	-0.986956	0.325221	-0.156421	-0.11642	-1.9664	-3.22479	-1.95844	-0.856874	-2.04833	0.384669	-0.968956	1.52754	-1.25107	-0.739294	1.09248	-1.59727	1.12905	-1.88309
10203	-0.881081	-0.143697	-1.06951	-0.50624	1.33209	-0.513282	1.5005	-1.46645	-0.428667	0.267863	-1.08692	-2.89654	-0.062013	-0.84577	-1.70001	-0.880035	1.09248	-0.644033	-1.3124	-0.659928
10204	-0.686192	-0.901525	0.847941	-1.17566	-1.52539	-1.12962	0.344253	-0.870998	-1.73266	-0.222298	-2.86792	-2.09675	0.849663	4.39398	0.945166	0.909933	0.560404	-0.376857	2.29285	0.801042
10205	-1.57612	-1.1207	-0.986956	-1.84499	-1.89263	2.02092	-0.862984	-2.98441	0.0872016	0.253012	-1.70736	2.67287	-0.774652	-0.290865	-0.330839	-0.739294	-0.475552	-1.65706	1.12905	-1.88309
10206	-1.30191	-0.0281869	-1.39146	0.91571	0.929408	-2.53574	-6.12777	-2.29956	0.744506	0.0217961	-3.17629	-2.98671	-4.58592	0.825601	-3.4435	-2.94512	-3.60985	-2.84478	-0.640432	0.148983
10207	1.91406	1.07878	-1.35898	0.781962	0.892834	-2.15482	-1.43287	1.0534	1.15102	-0.113964	-2.17984	-3.84299	0.0416402	0.566333	-1.11516	0.786125	1.80504	-1.98531	-0.832097	1.12829
10208	-0.128234	0.0214255	-0.86215	0.259662	-0.738737	-2.24489	-2.24534	-1.63537	-1.25798	-0.377067	-2.98322	-2.97329	-0.51187	1.00133	-0.195534	-2.56991	-1.36213	-2.11966	-0.283642	-0.519295
10209	-7.43705	-0.165089	-0.853336	1.57683	-0.341786	-3.23435	-5.8803	-1.88161	-1.6514	1.54312	-3.0515	-7.7451	-0.347369	-0.325809	0.550639	0.0360375	-0.665939	-1.73738	0.738706	-1.27529
1021	-1.24705	0.981217	-0.858157	-0.50624	-3.54264	-2.91321	-3.26553	-1.75848	-1.66022	0.0605393	-2.19142	-3.26942	-1.11924	-0.379675	-0.981585	-0.739294	1.09248	-2.12408	1.12211	-1.70467
10210	4.87948	0.309954	-0.0125411	-1.96892	2.37226	0.122406	0.0986296	4.63039	0.596713	0.492504	-0.678823	0.448065	-0.47355	-1.33761	-0.784499	1.27297	-0.315761	-1.22346	-0.778463	0.771912
10211	-3.10602	-1.1699	0.255206	0.419098	-1.88732	1.3602	1.21277	-1.36265	-0.970334	1.34586	2.57168	-2.57445	0.534037	0.896343	-0.403853	-0.0279596	0.0744649	2.84842	0.651471	-0.866562
10212	2.46063	0.861351	4.44348	-0.73202	-2.36507	2.90869	5.16484	5.85516	0.865192	0.485645	2.15878	10.4991	1.68571	-0.267916	4.45186	1.73458	0.352949	4.49973	4.8281	-1.741
10213	2.61955	0.0456632	1.32143	0.364529	-0.134048	0.740518	0.556594	1.78367	-0.647058	0.0688071	1.26247	-1.99005	2.48671	1.09456	0.270804	0.176927	-1.23911	2.41362	-2.64735	-0.787577
10214	-0.710279	0.981217	-0.837073	-1.2591	0.325727	0.168468	-4.4388	-2.37774	-0.685904	0.15768	-1.87926	-3.64153	-1.37127	0.734216	0.275323	-0.163308	0.376259	-1.63823	0.0385734	1.09804
10215	-1.28323	0.981217	-0.950819	-0.50624	0.46705	-0.997047	-1.7884	-2.72224	-1.66022	-1.46107	-2.2994	-4.31699	-1.5703	0.976823	-1.12892	-0.739294	1.09248	-2.1926	0.187576	-0.717042
10216	-1.57612	-4.00752	3.33044	-0.50624	0.649531	1.27325	1.66886	2.16957	0.893033	1.21657	-0.546464	1.26722	2.74084	1.56085	2.12149	-0.739294	1.09248	-1.56324	1.12905	-0.363807
10217	0.854209	-1.03884	3.89255	2.20668	2.30389	-1.34092	6.40986	0.994787	0.916723	-0.990795	1.05941	-2.26631	5.08663	0.517064	2.47191	0.322254	0.940011	0.666189	-0.37157	-0.895919
10218	-1.5736	-2.51931	-0.986956	-0.50624	-0.508572	-0.844573	0.186947	1.83467	-1.66022	1.70819	-1.77153	-1.0606	2.32303	1.97061	-1.08598	-4.14319	-2.37895	-1.42703	1.12905	-1.88309
10219	-1.35755	0.981217	-0.986956	-1.21302	-0.189927	-0.922246	-2.37596	-3.19376	-1.66022	0.0326342	0.987209	-7.18607	-0.435983	1.92793	-0.722869	-0.739294	1.09248	0.541593	1.12905	-1.88309
1022	2.60719	2.68858	-0.30256	1.5866	-0.331751	2.03353	-0.552949	0.284294	-0.386739	1.79039	-1.73954	1.55722	-2.25851	-1.00041	-0.837539	-0.510082	-3.18811	0.9392	-0.365898	-0.879879
10220	-1.07949	0.981217	-0.667527	-0.50624	-0.118441	0.0260335	-3.08223	-2.92388	-1.66022	-1.32948	-1.5522	-0.871388	1.25693	2.00419	-0.974194	-0.739294	1.09248	-1.98591	3.00246	-1.16978
10221	-0.0208519	0.496907	0.0114268	1.16783	2.3956	-3.52635	-3.01578	-1.71162	2.28321	-2.06942	-1.47619	-2.14399	-1.50869	-0.650642	-1.22427	-0.198509	1.58981	-2.04655	3.57508	4.29193
10223	-1.57612	0.981217	-0.986956	-2.14485	-0.189927	-0.826441	-2.78795	-3.22479	-1.66022	-0.941639	-2.66447	-7.04657	-0.884623	1.52754	-1.25107	-0.739294	1.09248	-3.35444	1.12905	-1.88309
10224	0.609769	0.0718205	-0.979039	-2.65367	-0.590165	0.771606	-1.10012	-0.992908	0.180432	-0.847584	-1.35851	0.513758	-1.14141	-0.18719	-0.8894	1.7218	0.438176	-1.33094	0.438174	0.512994
10225	-1.57612	0.981217	-0.986956	-2.45296	-0.189927	0.844601	-2.97755	-3.22479	-1.66022	-0.398953	-0.699404	-5.37172	-0.356927	1.52754	-1.25107	-0.739294	1.09248	-1.06899	1.12905	-1.88309
10226	-2.06103	-1.03928	2.73858	0.45319	-1.5731	3.64559	4.11101	0.388072	0.303197	-1.85455	3.55572	0.490203	1.48848	-0.77686	2.19969	-0.0520211	1.48203	4.1711	2.14972	0.599678
10227	-1.48908	-0.50382	0.837448	0.977898	-1.04793	0.273981	3.59991	-1.65081	0.0602924	0.320309	-0.859562	1.21244	1.24823	-0.689346	2.35496	-0.422258	0.458259	-0.0713766	4.47725	-0.289074
10228	0.558982	0.865267	2.10241	-0.0432563	0.389338	-0.307331	1.20855	-1.32184	0.0388059	-0.833464	-1.2919	-0.278745	1.03288	2.20158	-1.30988	0.806909	0.818444	-1.75251	1.12165	-1.72729
10229	-1.67452	0.308297	-0.903365	-0.93577	-0.816184	-3.40684	-1.70141	-1.48819	-0.31512	-1.19119	-4.94909	-3.23671	-0.82076	0.549303	-0.721551	-0.610517	-1.16344	-3.99402	-0.229233	0.0257226
10230	-1.57612	0.981217	-0.986956	0.67154	-0.0480907	0.501765	-5.81634	-3.22479	-1.66022	-0.398953	-1.8383	-7.29985	-0.884623	1.0513	-1.25107	-0.739294	1.09248	-1.63394	1.12905	-1.88309
10231	2.51237	-1.45631	-0.397276	-1.26038	1.23076	0.698792	-4.86875	0.403248	-0.181499	-0.716939	2.11302	-4.83407	0.985409	0.357899	0.529688	-2.37122	-0.519695	1.03386	-2.02435	-1.04247
10232	-0.975727	0.981217	-0.765261	-0.50624	-0.189927	-3.58743	-1.44088	-2.34453	-1.66022	-1.17295	-2.02905	-3.56722	-1.34025	-0.114273	-0.908852	-0.739294	1.09248	-1.82941	0.095792	-1.88309
10233	-1.84913	-0.17547	-0.0643565	-1.30591	0.448212	-0.50251	-1.81093	-2.52378	-1.71109	1.90842	-2.3512	-6.63725	-0.209843	-0.132238	-0.299794	0.868494	0.280992	-2.41883	1.67309	-0.501903
10234	0.852646	-1.80553	3.15738	-0.50624	9.55079	1.63501	12.736	3.7245	0.400391	-2.44479	3.40852	3.68714	6.85859	-0.485087	2.63177	2.75222	1.75322	4.94145	-0.756671	-0.186361
10235	-3.59829	-1.0991	-0.12875	-0.537627	-1.80086	-1.15469	-1.43119	-2.1862	-2.40301	1.49566	-2.11996	-5.68021	-0.418841	-0.11145	-0.199134	-0.225476	2.32102	-2.24341	1.60279	-0.314434
10236	3.71127	0.561272	-0.872485	0.0974601	3.39615	2.76746	2.42372	1.83164	-0.259181	-1.71666	2.19332	4.62786	-0.648469	-1.4001	0.591302	0.111139	-1.00559	2.92071	-1.41879	3.01667
10237	1.79457	-0.759932	-0.0223897	1.74559	-1.06518	0.986967	-2.53416	-0.667816	-0.0436871	0.861815	0.195341	-2.77392	0.0881908	-0.849147	0.257474	-0.62714	-2.31205	1.0722	-0.386536	-0.958429
10238	-2.50857	-0.145399	0.400836	0.222181	-2.28393	-0.111591	-0.66178	-0.118406	-1.21707	0.37425	-1.52739	-1.48467	0.538962	0.592031	0.541861	0.269105	0.548994	-1.74535	2.78761	-0.139402
10239	0.250098	0.644612	-1.64518	-1.86572	-1.25333	-0.400599	-3.64569	-1.36694	0.0124722	1.64592	-0.359446	-1.671	-3.33749	0.497097	-2.16248	-0.288813	0.895317	0.647615	3.31111	-0.208134
1024	3.32837	-0.678678	-1.37866	-1.30794	3.01493	-1.62366	0.646641	1.74459	3.55571	-1.66541	-2.44432	3.38382	-0.247252	1.06543	-1.22041	1.30596	-2.25722	-3.1349	-1.29547	-1.15938
10240	-0.799248	0.425717	-2.93889	-1.98911	-0.630641	0.387986	-3.77502	-2.51472	-0.167304	-2.43402	0.475371	0.65308	-3.56366	-1.43561	-3.77059	0.46894	-2.04898	-1.64653	-0.526885	0.253788
10241	0.238896	0.339611	-2.14945	0.17211	-0.386195	0.261732	-6.58164	-0.565196	-1.34152	1.86752	0.992969	-0.896043	-3.31848	-1.08233	-0.822101	-0.830573	-2.67682	1.50316	-2.07795	-1.13664
10242	-1.23239	0.981217	-1.13921	1.14353	-2.50061	-2.02042	-2.71607	-2.52974	-2.82768	-1.55435	-2.75366	-4.33336	1.81887	0.270916	-1.39582	-0.739294	1.09248	-2.30126	0.830374	-1.88309
10243	1.12003	0.31515	-1.23925	-0.50624	-0.10728	-2.66306	-5.15151	-1.05161	-0.271801	1.87551	-3.6446	-6.09967	-0.0537658	-2.56441	-0.548251	-1.55936	-2.5888	-3.52182	-2.53559	-1.22614
10244	-1.15723	0.278542	0.687878	-0.583705	-1.14572	0.174975	0.599565	-1.3271	0.360863	0.451289	-2.44067	0.00828865	0.813633	-0.456542	0.180411	-1.03601	1.33819	-1.17413	4.1613	-0.335585
10245	-2.95233	0.302982	-0.312059	0.8149	-0.0822525	-1.35281	-4.3569	-3.14345	-1.92793	0.875669	-1.75175	-5.71448	-2.28508	0.582213	-0.283511	0.126685	1.34588	0.148165	3.25342	0.0480584
10246	-1.57612	0.981217	-0.986956	-0.50624	-0.187683	0.0719855	-3.28507	-3.22479	-1.66022	-0.398953	-1.93469	-6.73759	-0.818468	1.52754	-1.25107	-0.739294	1.09248	-1.51463	1.12905	-1.88309
10247	-0.379964	2.10971	-3.63987	-0.248604	1.28418	-1.77854	-3.02791	-2.76526	0.637208	-1.01418	-2.73228	-5.66821	-2.41998	-0.635667	-0.716959	-0.944475	-3.31287	-0.551487	-4.40965	0.762941
10248	1.09396	0.526708	0.874721	-1.73295	-0.925373	-1.35128	-1.6825	-1.54507	2.0422	0.492837	-2.06643	1.35613	-2.14023	2.40056	-0.684376	0.723086	1.1017	-1.2291	5.39774	-0.0966297
10249	-1.77464	0.981217	-0.990755	0.845689	-0.973123	-1.12744	-3.27066	-3.34621	-1.18797	-0.589926	-2.13164	-5.77189	-1.595	-0.212874	-1.20375	-0.909898	1.08593	-2.31727	0.67348	-2.285
1025	-0.547973	-1.01669	1.07533	2.30348	-0.625438	-0.0107909	-1.66071	-1.02223	-0.273434	0.871747	-1.57784	-1.03751	-0.623102	0.297173	-0.117924	-0.163361	0.697366	-1.55056	3.40124	-0.623884
10250	3.82976	0.272924	-1.06886	1.66799	3.05144	-0.445173	-0.350308	1.70874	-0.108045	0.572899	0.757129	3.92879	-0.826949	-0.988531	1.12007	0.0567463	-0.250444	1.10843	-1.02737	1.25509
10252	2.56003	0.0537742	1.29291	-0.59846	0.33349	1.11584	2.25531	2.8606	2.54822	1.32759	2.9411	2.94903	0.20008	-0.234811	0.555774	-0.829814	-2.37763	0.997945	0.132592	-0.217739
10253	1.76009	1.04227	0.674769	-0.313121	2.22802	-1.89723	-1.70334	1.82081	2.15213	-0.743668	0.237416	-1.30234	-1.32174	0.882126	0.41565	1.68404	-2.10834	-1.46077	-0.883609	-1.46664
10254	2.35026	0.91366	-0.853748	-0.878132	-0.696052	0.249207	0.937711	0.25076	1.24545	-1.63363	-2.51326	3.04411	-2.04586	0.897858	-1.50287	-0.300494	-1.59015	-1.72548	-0.466587	-0.545729
10255	-1.29177	0.241221	-0.630014	-1.36467	0.361819	-0.569706	-3.28937	-2.99338	-2.27397	-1.00556	-1.90349	-4.30822	-1.01622	0.387759	-0.401607	-0.739294	1.05582	-2.61791	-0.273939	-1.88309
10256	-2.34194	-1.63841	-2.72676	-0.99228	1.54975	-2.52637	-8.2048	-3.91093	0.176421	1.72373	-3.47841	-3.53287	-2.32818	1.24975	-0.8419	0.020447	1.2521	-3.02538	3.31529	1.95149
10257	1.77723	1.61718	-0.392896	1.67712	-0.311939	1.14568	-1.87502	0.0954471	0.517704	1.76736	-0.654585	-1.38242	-2.31957	0.411231	-1.73517	-0.0384028	-1.58399	-0.243068	-0.0216844	-0.314313
1026	6.71235	1.32048	5.83435	1.86997	0.566739	9.54347	8.68827	8.48617	2.80142	0.509457	6.31094	10.4039	3.16763	0.533554	4.88614	3.72237	4.26659	8.12077	1.6421	3.03518
10260	2.76519	5.34585	-0.844403	-1.43071	-3.12472	0.82504	-1.1038	-1.99846	0.574165	1.73851	-1.88176	3.47686	-1.8348	-0.569729	-1.03024	-0.738744	1.09248	-1.798	0.230043	-1.88309
10261	-1.57612	0.373805	-0.986956	-2.34922	-0.189927	3.55432	-0.108242	-3.22479	-1.66022	-0.199058	-0.0571466	2.09555	-0.291038	1.5151	2.26523	-0.739294	1.09248	-0.679152	1.12905	-1.88309
10262	2.49609	-0.71074	-0.575091	0.555693	-0.273176	-0.265863	1.24332	1.88556	0.688764	-1.39637	0.133465	3.20999	-0.830826	-0.73521	-0.692565	2.34451	4.04201	-0.696476	3.86628	0.258605
10263	-1.1395	0.801574	-0.674239	-0.314721	-3.83329	1.18043	-0.856259	-0.22668	-0.466937	-1.25732	-1.18481	-0.0161752	0.0696852	1.67876	-0.0307542	1.9	1.47888	-0.484651	2.41287	1.01275
10265	0.894729	0.981217	1.55874	-0.335178	-1.62965	0.395756	-5.24265	-0.669088	1.71635	-0.439229	-1.88964	0.502297	0.21964	-0.618106	-1.29964	-1.24096	1.09128	-2.87937	0.926096	-1.88309
10266	-0.983312	-0.117751	2.87363	-0.50624	-1.12475	-1.3074	0.90586	1.11532	-2.18443	-0.38366	-1.01926	-2.0241	0.847805	-0.105479	-1.34167	1.64829	2.24308	-1.29955	0.373033	-0.718633
10267	-3.94327	-1.01537	0.193604	-0.893292	-4.51367	-2.21643	-3.05605	-1.57427	-1.98863	-1.02324	-1.18782	-7.53263	-0.182697	-0.11423	-0.0528309	0.429039	1.02878	0.417111	4.11341	1.8692
10268	-1.55459	-2.63345	0.713788	-0.50624	-0.214734	1.64885	1.54961	-1.02565	-3.42207	0.605209	1.48325	1.03006	0.90329	1.4699	0.226743	-0.00268275	0.279017	1.6811	4.23306	-0.437692
10269	2.49948	-1.07169	2.48198	0.50141	-1.92078	1.7441	4.70634	3.70503	3.36538	-2.71909	2.21408	5.14692	3.16503	0.13689	1.76496	-1.78866	-2.64196	1.60991	-5.69815	2.16329
1027	-0.696713	0.29661	-3.04684	-0.666114	0.706342	-2.74642	-6.27251	-1.37361	-0.4855	-1.4928	-1.21429	-1.15389	-5.92495	0.194376	-3.16472	0.167153	-1.45041	-1.27117	-0.358692	-0.568484
10270	1.5178	0.334862	0.538157	0.334101	0.313288	-1.17212	-1.60102	-0.254462	1.27477	1.43711	-3.46654	-1.36698	-0.496772	0.406058	0.660508	-0.0133572	0.946524	-2.29186	1.36563	1.05609
10272	-1.57612	0.981217	-0.986956	1.20803	-0.0323917	1.12917	-5.37134	-3.22479	-1.66022	-0.0222209	-1.07936	0.190644	-1.92595	1.52612	0.958783	-0.739294	1.09248	-1.13247	2.38107	0.815135
10273	-1.09733	0.119422	-0.706182	-1.3838	0.185691	-1.23753	-4.67966	-1.81071	-0.189977	0.750197	-1.07367	-6.06134	-3.10091	0.621183	-1.97671	-0.431166	2.05585	0.0596777	4.70554	0.279007
10274	3.58411	0.508755	-1.53722	-0.653329	3.87515	-1.15527	-3.01305	-0.976991	2.16033	0.428761	-2.04154	0.826348	-2.68377	-0.55196	-1.20124	0.53643	0.132557	-2.06807	-1.78841	1.93496
10276	3.46648	0.263303	1.16066	-0.567126	0.538364	1.65927	4.84384	4.02346	1.04148	0.87499	1.90846	1.14646	0.881629	-1.2081	0.137311	-0.82297	-1.82773	1.87802	-2.83639	1.77814
10277	0.800186	-0.0671345	-0.373942	0.493746	-1.30744	-2.10114	-2.90798	0.175497	0.946237	1.66911	-3.7916	-1.10883	-1.85405	-0.409124	-0.639965	-0.836014	-1.95054	-2.77345	-1.31809	1.95068
10278	0.769978	-1.81158	-0.118969	-1.60887	0.324895	1.26902	3.67784	2.04169	0.636242	-0.636285	-0.368261	1.59215	2.14541	0.592261	0.931763	0.154633	0.435535	-1.49918	-0.265332	-1.26318
10279	-1.57612	0.981217	-0.986956	-0.50624	-0.189927	-1.42447	-5.81634	-3.22479	-0.849926	-0.832149	-1.69381	-7.04657	-0.884623	1.52754	-1.25107	-0.739294	1.09248	-2.29772	1.12905	-1.88309
1028	-5.38653	-1.72055	-0.735705	0.018306	-1.903	-2.95941	1.03131	-1.01027	2.84585	0.657951	-4.76796	1.6069	-2.57601	-0.208618	-2.00196	2.41217	1.78184	-4.40306	2.1315	2.27512
10280	-0.909434	0.527479	0.584784	-0.46316	-1.44443	1.05634	1.25279	-0.660924	-1.00623	-0.31187	-1.18841	-1.33779	0.154712	-0.105134	0.679242	-0.739294	1.09248	-0.54249	1.1089	-1.51804
10281	-1.57612	0.981217	-0.986956	-0.50624	-0.189927	0.436014	-5.81634	-3.22479	-1.66022	-0.398953	-1.33904	-7.04657	-0.919265	1.52754	-1.25107	-0.739294	1.09248	-1.34784	1.12905	-1.88309
10282	3.32171	-0.127567	-0.794383	-0.984146	0.292324	-0.521173	1.87611	3.96221	0.493984	-2.17269	0.729645	3.72868	-0.27343	-0.0780558	0.289983	0.772913	-0.348717	-0.584049	-0.666727	-1.84902
10284	1.72737	2.03574	-0.39768	-0.646288	1.02764	-0.152174	-3.12608	-0.740996	0.389498	0.442342	-0.324596	-0.30495	-0.78649	0.937127	0.474882	0.707692	-0.251845	-0.513326	-1.40322	0.95316
10285	1.0819	0.757607	-1.33945	-2.03496	0.530186	-1.35174	-1.49991	0.457581	1.59746	-1.52625	-0.700659	0.903155	-4.0894	1.44242	-1.54997	0.012303	0.297961	-0.703857	-0.675121	-1.67436
10286	3.21789	0.704688	-3.88646	-1.5646	4.51978	-2.68233	-3.926	-1.0914	-1.5198	-0.738499	-0.498929	-2.25097	-2.29137	-1.05923	-2.55072	0.170884	-1.64347	0.327819	-4.37155	-0.180716
10287	-1.20067	-2.24898	5.6444	0.369495	-2.48107	2.18883	3.4208	-2.65871	-1.32517	-1.08268	2.29389	3.291	1.50574	0.774241	2.66608	-0.505434	1.05932	1.22113	7.51655	-0.682066
10288	-1.45606	0.981812	-0.425162	0.379342	-0.901342	4.41199	2.26878	-2.04834	0.0413747	0.322765	1.8417	2.32575	-0.11933	-0.967386	1.28284	-0.739294	1.09248	2.01462	0.969757	0.0964241
10289	-0.651942	-0.253534	-0.208726	-1.37364	-0.428287	-2.70819	-5.74796	-1.03717	-0.646151	-0.468363	-1.59357	-6.56681	-0.619504	1.32943	-1.82747	-0.335358	-1.00907	-1.60929	0.867055	-1.30812
1029	-1.692	-0.0275732	-0.657768	-0.495778	-0.721925	-0.267694	-1.09439	-0.626533	-1.18721	0.241371	-0.999023	-3.72995	0.950876	0.194878	-0.56158	-0.614021	0.347583	-1.34531	0.127293	0.0666908
10290	-1.52819	0.178388	1.13206	-0.175069	0.0684188	0.580976	0.403631	-1.15517	1.30544	0.0903066	-2.91143	-4.31162	2.14884	0.525496	1.86165	-0.479082	0.114065	-0.754544	3.31055	0.432537
10291	1.11908	0.299478	-0.227926	0.180161	-1.42255	1.19344	-1.26752	2.1552	1.46543	2.17857	1.09566	2.08485	-2.54131	-0.488156	-0.779699	0.248238	0.80184	0.655145	3.82058	1.30563
10293	-1.57612	0.981217	-0.986956	-0.340393	-0.172923	-1.19825	-5.81634	-3.22479	-1.66022	0.15556	-2.21667	-7.04657	-0.884623	1.52754	-1.25107	-0.739294	1.09248	-2.12503	1.12905	-1.88309
10294	1.52349	0.00174499	-0.724761	-0.330963	-1.29485	-2.68589	-4.4133	0.514068	-0.263234	-2.07341	-2.87666	-2.42144	-1.35094	1.65876	-1.36994	-0.503403	-2.11844	-2.80643	-2.2797	-0.51373
10295	-2.57316	-0.354241	1.72444	0.00771225	-3.88183	-1.69613	-2.16762	-1.6313	-0.468273	2.0651	-1.54407	-5.63115	1.35459	1.61681	0.00870527	0.555709	1.46242	-1.15405	4.69482	1.94791
10296	0.648224	-0.105286	0.72085	-1.07144	-1.30061	1.62045	-0.872106	0.637407	2.46637	-0.257967	1.20964	4.16227	-0.74417	-0.0952181	-0.651412	-0.764199	-2.62192	0.305669	2.82754	-1.31744
10297	-3.00516	0.467354	-1.43989	-0.350038	-0.269419	-0.646002	-2.24278	-3.34112	-0.766449	0.154327	-1.80868	-6.17641	0.23292	0.834166	-1.41618	-0.312652	0.701399	-1.72122	1.3066	-1.93164
10298	-3.60215	-0.253997	-0.583674	-0.715281	-1.34115	0.237107	-2.14152	-1.87987	-1.90112	0.512058	-1.9145	-6.25538	-0.79804	-0.0675261	-1.24888	-0.475797	0.407899	-1.57297	1.45616	0.0439075
10299	1.48187	0.208717	-2.48366	0.428497	1.00177	-1.14491	-5.21558	-1.21216	0.446766	1.75399	-0.793104	-1.69203	-2.82109	-1.7739	-2.23672	0.806126	-0.623823	-0.229906	-2.69435	-0.471859
103	1.32119	-0.867298	3.56634	0.364279	-0.705593	3.92729	7.48716	3.37509	2.0118	-0.0127485	5.02227	20.4141	3.76457	0.159123	4.52916	0.41977	-0.626076	5.53432	0.769772	1.21428
1030	-1.48185	0.981217	-1.02114	-0.50624	-1.39193	0.367825	-3.28393	-3.32949	-1.66022	0.939018	-1.89725	-5.19914	0.457161	-1.02079	1.94361	-0.739294	1.09248	-1.72879	3.23236	-1.7345
10300	-1.56993	-0.493108	0.510778	0.236692	-2.5144	0.461538	0.116475	-1.23185	-1.26377	0.929678	-1.23259	-2.63028	1.16934	1.06563	1.96544	0.6556	0.763602	-1.3878	5.29624	-1.29496
10301	-0.213428	1.10449	1.30793	0.419119	-1.74308	-0.164944	1.90036	0.346602	-2.93104	-1.98977	-0.025045	-3.07417	1.45593	-0.00109267	-3.44172	-0.548222	1.80762	-1.01816	-1.92671	-2.27467
10302	-1.12123	1.47099	-1.96603	-1.00847	-1.97697	-1.14003	-5.31307	-1.10868	-0.783948	0.568643	-0.170723	-2.75894	-3.02912	-0.00522003	-2.27098	-0.774886	-0.69872	-0.734977	-2.25921	-0.808001
10307	-0.593632	0.404078	-0.474219	1.6207	1.23323	-0.319926	2.03403	-1.01731	0.0779828	0.773589	0.376003	2.42174	1.38649	1.11217	2.64673	-0.739294	1.09248	-0.534116	-0.114789	0.264945
10308	1.04813	3.4046	-1.18206	-3.8811	1.21841	1.52408	2.97882	1.75271	1.10932	-0.0989035	0.350021	8.42917	-1.06914	-0.271621	2.20122	-0.112339	-0.193847	-0.390554	-0.593228	-1.88309
10309	-1.57612	0.981217	-0.986956	-1.03916	0.484725	-1.02815	-5.81634	-3.22479	-1.66022	0.268167	-2.03647	-7.04657	-2.01524	1.52754	-1.25107	-0.739294	1.09248	-2.17791	1.12905	-1.88309
1031	-4.22789	0.0572632	-0.207464	-0.290315	-2.42167	-1.65936	0.281038	1.31087	-1.69587	-0.119667	-1.31928	-6.10149	0.926268	0.740304	0.00354493	0.421725	1.8544	-2.37064	-1.59746	-2.95709
10311	0.452245	-0.935415	-0.728582	0.349072	-1.31517	0.750541	-1.79039	-0.470602	1.06087	-0.783042	-2.67792	1.02801	-0.561764	1.19569	-0.779848	-0.779118	-1.87719	-2.44883	-0.517537	-0.802948
10312	-0.853842	-3.19232	-0.670274	0.929934	-0.556682	1.1135	2.60194	-0.978443	0.0165766	-1.19295	1.37044	1.97734	2.08834	-0.385458	0.81719	0.02845	1.09187	2.19731	0.137992	-0.953101
10313	6.22133	0.957715	4.83859	1.81313	2.29567	1.74122	5.72644	6.14411	0.55754	-1.3042	2.62874	3.59107	4.05057	1.9929	5.47119	0.890516	0.563461	2.14016	1.01373	2.50327
10314	1.21824	0.792312	-0.277536	-0.743479	1.6513	-0.373847	0.37032	1.05336	-1.60683	-0.665041	-0.0641299	-1.34975	0.245117	-0.494026	-0.21671	-0.143268	-1.51437	-0.468138	-2.28991	-0.0271742
10316	-1.57612	0.981217	-0.986956	-0.50624	-0.189927	-1.62314	-5.81634	-3.22479	-1.66022	-1.51529	-2.03908	-7.04657	-0.881315	1.52754	-1.25107	-0.739294	1.09248	-1.87286	1.12905	-1.88309
10317	-1.57612	0.981217	-0.986956	-0.50624	-0.189927	0.481676	-0.0357916	-3.22479	-1.66022	-0.398953	-2.01802	-7.04657	-0.884623	1.52754	-1.25107	-0.739294	1.09248	-2.2157	1.12905	-1.88309
10318	-0.421029	-1.27784	-0.563294	-0.014553	-1.29186	-2.21336	-2.6621	-0.384389	1.18796	0.628183	0.73681	-3.80376	-2.30749	0.677819	-0.285153	0.14769	2.29901	1.06403	3.47693	-0.506694
10319	-0.208079	0.981217	-0.55018	-1.0078	-1.5449	-1.08315	-2.07616	-0.345831	-1.96842	0.69878	-2.03018	-4.65983	-0.260105	-0.0273542	-0.196647	-0.745268	1.5179	-1.72417	2.75516	0.40626
1032	-0.396956	0.485	-0.0866024	1.74944	-1.45827	2.33532	-1.58223	-0.669311	-0.765579	0.718224	-1.76802	-1.62076	0.173382	0.321401	-0.206182	-0.739294	1.09248	-1.31812	0.995778	-0.418991
10320	-0.757222	-0.140089	0.0495133	-1.785	-0.25464	-0.0458342	-1.26196	-1.58418	-0.496567	0.822966	-0.677167	-4.20378	0.0486407	0.449464	0.357904	-0.166139	0.469029	-1.11362	0.552383	-1.35709
10321	-1.57612	0.981217	-0.986956	2.35002	-0.189927	1.14313	-5.81634	-3.22479	-1.66022	0.83541	-1.8373	-7.04657	-0.884623	1.52754	-1.25107	-0.739294	1.09248	-1.73968	1.12905	-1.88309
10322	-2.14672	-0.0578999	-0.31948	-0.57946	-1.13451	-1.22906	-0.894974	-2.89832	-2.1297	0.801431	-1.78346	-4.57067	0.473579	0.263053	-0.0987994	0.122735	1.31405	-1.79446	0.647253	0.454016
10324	-2.4853	-1.2207	0.787789	-0.50624	1.01422	-3.83481	-2.07894	-2.76223	-4.02623	-1.14545	-1.19579	-8.62521	2.10731	0.286621	1.89679	0.888108	3.15272	-1.8421	-0.690326	0.00837669
10325	-1.57612	0.979644	-0.986956	-0.50624	0.503276	-2.27636	-5.81404	-3.22207	-1.46109	0.345671	-2.55272	-7.20486	-0.681652	1.52754	-1.25107	-0.739754	1.09204	-2.58257	1.12905	-1.88309
10326	-1.42052	0.982077	-1.22828	0.29191	-0.222045	-0.12376	-1.05636	-2.16366	-2.82544	-0.742063	-1.678	-4.21003	-0.855297	-0.146827	-1.41253	-0.739294	1.09248	-1.28514	-0.239154	0.704846
10327	13.2748	-0.580507	9.04564	-0.129348	0.934753	2.08797	9.33042	7.04075	2.42044	-0.910011	4.62122	7.26448	2.61861	0.564315	10.6033	-0.369513	0.844439	5.16021	7.65039	0.505778
10328	0.615444	1.10378	0.19133	-1.56428	-2.17727	2.72574	-0.592826	-0.845741	2.0923	-0.607493	-0.195816	2.27063	0.104229	0.582455	-3.24267	-0.0158006	-0.109265	0.164214	3.79221	0.795261
10329	2.77369	0.783543	-0.0279148	-1.4588	0.852644	3.37851	-0.931312	-0.428311	1.5638	-1.21779	1.95511	1.01175	-0.604278	0.256951	-1.43806	1.22179	0.220746	1.90999	-0.169372	1.02408
1033	-0.986051	-4.10002	-0.585486	-1.6017	-2.29756	0.0733437	-0.749362	-1.12628	0.458181	-2.51814	-1.34598	-2.93997	1.56416	-1.49782	-1.08993	1.25978	0.651965	-1.39285	-0.0180227	-1.96354
10330	-0.60641	0.416302	0.269979	-2.05706	-0.294184	0.998467	2.03426	0.5896	0.038099	-0.472015	2.49373	1.32874	-0.408565	0.468128	-0.218477	-0.495248	-1.32289	2.30109	-0.144226	0.306339
10331	-1.92535	0.961816	-0.183564	-1.15365	-1.20142	-1.47521	-1.30391	-1.1905	-0.984863	0.724751	-1.6947	-4.6936	0.965327	1.36872	-1.27947	-0.739294	1.09248	-2.07559	3.42484	0.205587
10332	-1.58026	0.981217	-1.25283	-1.33322	-0.189927	-1.70305	-3.92427	-1.72057	-3.20331	-1.03609	-2.25008	-5.75217	0.695104	0.406228	-1.44484	-0.879494	1.09248	-2.15857	0.211958	-1.88309
10333	-1.57612	0.981217	0.0528357	-0.0193934	0.375395	0.908302	-5.64093	-3.22479	-1.0837	-0.743288	-1.78599	-7.23779	-0.894344	1.86335	-1.25107	-0.739294	1.09248	-1.732	1.12905	-1.88309
103344931	1.58316	-0.409261	-0.978605	-0.230574	-0.881159	-1.40845	-1.52065	-1.17016	-1.54987	-0.49232	-2.01028	-3.70311	-0.0210493	0.594888	-1.25943	-0.739294	1.09248	-1.86804	-0.203818	-2.52102
10336	-3.9022	-0.412489	-2.32033	0.994774	0.513027	0.662009	-1.44116	-2.82393	-2.80885	0.0207319	0.212678	-4.43518	-0.833298	-0.646827	-2.42597	-0.832139	-0.767732	-0.183208	1.19911	-0.242851
10342	2.81354	0.594776	0.609895	0.469067	0.572108	0.362546	2.08931	1.68225	1.06118	0.0452197	2.03571	2.04282	-0.073026	-0.404614	0.360028	-0.67102	-2.99042	1.03057	-0.186532	-0.146872
10343	-1.0918	0.981217	-0.634049	-0.976851	-0.506331	-0.209829	-2.93773	-1.67892	-1.63322	-0.53846	-1.95261	-4.8438	0.30378	-0.524294	-0.914681	-0.191827	0.363725	-1.83249	0.000388066	0.255167
10345	3.67556	0.695008	-2.6964	-0.50624	6.7959	-4.36593	-3.72662	-2.36504	-2.20093	0.184809	-1.1841	-10.4926	-0.773283	-1.33172	-1.87695	0.570945	-0.331594	-1.23007	-3.78097	-0.306392
10346	3.00533	-1.7284	1.42782	0.941755	-0.395636	5.80048	6.69624	3.62677	0.962852	-0.996607	3.61226	21.6366	3.6922	-1.40284	3.34439	0.379507	-1.11062	4.17933	-1.96392	0.746293
10347	-1.01971	0.0107962	-0.48065	1.81997	-0.23989	0.544616	-1.78915	-1.16548	-1.91258	-1.00238	-1.30595	-1.31144	-0.771888	-0.0158445	-0.380966	-0.184557	3.15673	-0.405701	0.322879	-0.348171
10351	3.3167	-1.02583	1.83141	-0.50624	3.25241	-1.13533	3.43641	3.2554	2.67613	-2.53813	2.98257	2.22076	2.04776	-0.782467	2.19556	1.49334	0.26996	1.917	-2.18069	1.64399
10352	-0.988806	0.0116142	-0.732153	-2.12666	0.333504	-1.40741	-2.52294	-1.94435	-1.89525	-2.21278	-2.44345	-2.50452	-0.958644	1.48551	-0.89035	-0.569204	0.342542	-1.99846	0.288388	-1.87801
1036	-0.330569	-2.36003	1.38883	-0.50624	4.98564	1.2178	3.24695	4.78455	1.4161	-0.0445026	1.67102	0.173979	2.04708	0.30626	4.71585	-0.274014	-1.90925	0.933507	-0.767546	1.23709
10360	-1.37574	-1.15872	-0.513398	-0.85174	-1.70828	-0.861423	-0.52827	-1.6763	-0.415438	0.483229	-0.184253	-2.02261	1.12661	-0.17663	-0.743324	2.11908	1.97063	-1.61845	1.63843	-0.42597
10362	-0.898605	-1.01537	0.0346929	0.889409	-0.919033	1.21076	0.577796	-1.68503	-0.688395	-0.891132	-1.36918	0.917757	-1.17088	0.26856	0.228053	0.654161	0.68941	-0.43308	0.750161	-2.25575
10363	2.97278	0.22308	-0.684226	1.32024	0.05002	-2.58503	-0.547136	0.18444	0.281551	-1.4804	-0.213988	0.492872	-2.56579	-1.51176	-1.93482	-0.623111	-0.767511	-1.53524	-0.78904	-0.794075
10365	-0.946607	-0.854662	0.904944	0.341649	2.3114	1.29812	1.21275	2.06452	2.05939	0.202069	1.86237	0.75893	0.787218	0.278984	3.61124	1.51016	0.087714	2.75762	1.62133	-0.807256
10367	-1.18187	-0.0849878	0.358548	2.99233	1.02098	-0.617669	1.91241	0.656327	-1.3444	-1.26493	2.00633	-3.61669	1.29055	-0.673222	0.477494	0.32116	-0.517811	1.82653	-0.772411	-0.265884
10368	-2.17603	0.0849545	-1.15869	-0.50624	-1.46504	-2.08025	-1.08097	-1.31685	-0.800154	0.368959	-2.10105	-5.36407	1.26467	-0.515831	-0.390807	-0.739294	0.428664	-1.9128	1.2332	0.702562
10369	-1.57612	0.981217	-0.986956	-0.50624	-0.189927	-0.502941	-5.81634	-3.22479	-1.32325	1.1596	-1.75057	-7.04657	-0.78293	1.87662	-0.195091	-0.739294	1.09248	-1.66293	1.12905	-1.88309
10370	1.31479	0.916479	-1.28532	-2.61072	-1.16903	-0.886105	-1.34761	4.32564	5.08751	-0.13017	-0.936445	3.3656	-2.1733	-0.0808408	0.0352716	0.420767	-2.18557	-0.668493	-0.818089	1.77183
10371	-1.57612	0.981217	-0.986956	-0.50624	-0.187141	-0.0623833	-5.83217	-3.22479	-1.66022	-0.398953	-1.65313	-4.75544	-1.53657	1.52754	-1.25107	-0.739294	1.09248	-1.75509	1.12905	-2.14057
103752589	-1.40278	0.981217	0.191021	-0.675174	0.535532	-0.185237	-1.64206	-2.30152	-1.66861	1.82262	-1.87183	-4.25405	0.903923	-0.985126	-0.39445	-0.0628174	1.69111	-1.65154	0.372211	0.865931
10376	0.0865304	-0.867708	6.39522	-0.406801	-1.92375	2.77551	9.8435	2.97637	0.790499	-1.29495	5.28469	2.6893	6.27131	0.687634	5.58183	-0.0800461	0.943715	7.66551	2.57868	0.597881
10379	0.846834	0.21866	2.63601	-0.722961	-2.99169	5.49326	6.91157	4.24538	1.10882	0.684042	6.96525	24.0367	2.18166	0.53061	5.5142	0.887375	1.12086	7.6097	1.19298	0.216364
1038	-1.57612	0.981217	-0.986956	-0.50624	-1.24974	-0.0286094	-5.81634	-3.22479	-1.66022	0.686055	-2.04283	-7.04657	-1.24985	1.52754	-1.25107	-0.739294	1.09248	-1.8316	1.12905	-1.88309
10380	-1.57612	0.981217	-0.986956	-0.50624	-0.189927	-0.442965	-4.86934	-2.97378	-1.66022	-1.23735	-1.95088	-7.04657	-0.884623	1.52754	-1.25107	-0.739294	1.09248	-2.2637	1.32048	-1.88309
10381	0.175001	-0.437344	5.39969	0.673894	-0.521434	4.0171	7.64266	1.28019	0.76406	-0.411012	2.88355	0.759986	4.16074	1.15121	3.07072	-0.401307	0.424918	2.26934	3.0891	-1.13996
10382	-1.57612	0.981217	-0.986956	-0.50624	-0.189927	-1.80597	-5.81669	-2.44102	-1.66022	-0.990352	-1.87336	-7.04657	-1.54436	1.52754	-1.25107	-0.739294	1.09248	-2.22503	1.12905	-1.91264
10383	-0.492595	0.00204489	2.92861	1.38927	-0.747494	3.28101	3.95151	-0.243099	1.16147	-0.414438	2.78952	-0.531902	3.24608	1.26002	2.31394	0.26028	2.00174	2.67611	2.94779	-0.758604
10384	-3.73671	-0.464929	2.30571	-0.29773	-1.06524	3.13356	7.27027	3.53767	-0.789754	-0.0020011	4.59947	16.3501	3.93823	0.686027	5.64732	1.82999	0.824278	4.90502	1.15046	-0.765004
10385	-2.45475	0.679824	-0.81695	-0.67816	-0.0471037	1.09841	0.293507	-0.279701	-0.551612	0.0312589	2.12556	3.53213	-0.19618	-0.242578	1.87041	0.545443	0.544819	1.44763	1.6211	-0.0155704
10388	0.156148	0.981217	-1.02434	1.5824	0.529326	-0.564819	-0.844562	-3.21769	0.541721	0.669902	-1.85426	-5.07092	-0.946869	1.45856	2.37249	0.146628	1.09248	-1.72178	1.12905	-1.88309
10389	-1.82403	-0.177505	-1.61486	0.672582	0.239561	-1.76286	-2.50903	-2.83079	-1.90469	0.533549	-0.634705	-6.67765	-1.75413	1.0738	-0.371941	-2.13207	1.09248	-2.1348	0.288751	-0.433446
1039	7.78288	2.9554	3.89734	-0.346652	0.361519	2.03927	3.3754	3.20526	1.92763	-0.860425	2.44633	6.8397	1.52602	1.56492	1.50703	-0.193493	-1.82205	2.48228	0.655511	-1.2705
10390	-0.524216	-0.232924	0.646713	0.636827	0.59268	0.481918	2.76834	-0.485609	-0.998423	-1.44833	-1.21702	4.48018	-0.459367	3.7668	0.561222	0.683632	-1.68418	-0.608123	-0.591194	-0.640216
10391	-0.89541	1.0072	-0.606116	-0.210304	-0.189927	-1.41769	-0.659578	-0.908055	0.10993	0.154077	-0.46913	-2.41486	-1.115	-0.343966	-0.72817	1.3402	0.369191	-2.44922	-0.423476	-0.368581
103910	2.09914	0.906047	3.25242	-2.98277	-1.68675	2.50182	4.57987	1.31096	-2.55768	-1.72897	4.10265	0.045231	2.65094	0.869569	2.13382	0.142189	0.51569	3.20352	-2.85531	-0.168916
10392	-1.3568	0.0472714	-0.484621	0.787993	-2.18305	-0.387772	0.664779	-1.34972	-0.397786	0.613097	-1.05397	0.466647	0.0119083	-0.664803	1.18972	-0.105455	1.87135	0.229028	-0.35747	0.435854
10393	1.87242	1.15936	-1.31102	-1.16798	-0.224374	0.656831	0.372342	0.338356	0.388008	-0.196516	-1.04805	3.31328	-0.482482	-0.806996	0.248645	0.0889818	-2.50008	-2.06293	-5.09954	-0.222399
10394	-1.57612	0.981217	1.22908	-0.50624	-0.189927	1.65511	-4.50506	-3.22479	-1.66022	-0.398953	-1.58149	-7.04657	-0.884623	1.52754	-1.25107	-0.739294	1.09248	-1.65402	1.12905	-1.88309
10395	0.788373	-0.298718	2.26752	-0.412398	-0.249588	-1.95978	2.28615	3.3081	-0.543305	-0.75322	-0.701817	-0.734267	4.08254	-0.722879	2.22204	0.051061	-0.29658	-1.8638	-1.14938	0.892653
10396	1.30257	-0.255884	-2.11736	0.093544	3.65032	-2.76345	-4.56477	-0.752051	-0.571921	-0.4081	-3.19323	-2.44034	-3.31338	-1.43672	0.0187623	0.507425	0.178635	-3.13852	-3.75356	0.312835
10397	-1.77433	-0.752966	4.87581	1.60814	-0.536337	1.40621	4.76948	4.32291	0.841655	-1.04698	3.30852	0.716783	4.42015	-0.802553	5.85611	-0.888527	-0.408315	3.00311	3.37808	0.521251
10398	-2.64723	-0.488141	4.62878	3.49402	-1.20764	0.789596	5.98966	2.56358	-0.114442	0.486924	2.23032	0.714815	2.74621	0.309743	3.1961	1.46037	0.0918152	3.91675	1.82317	0.886111
10399	-0.628081	0.0501081	0.0235255	-0.0385322	0.0161504	-2.36774	-0.05563	-1.53161	-1.26314	0.567656	-1.11006	-5.20257	0.127008	-0.117893	0.154915	0.169498	0.537295	-0.310478	1.48269	-0.992885
104	1.81821	0.966586	-0.805312	0.497333	1.01164	0.589529	0.371269	-0.227972	-1.79659	0.140075	-0.975654	-0.177898	2.14044	-0.578307	0.283752	-0.200771	-2.761	-1.54923	0.447286	0.63032
1040	-1.58534	0.981217	-0.95745	0.394493	-0.823656	1.00377	-6.0095	-3.2944	-2.25103	-1.26576	-1.79464	-4.78397	0.160948	0.279345	-1.37279	-0.739294	1.09248	-1.55599	1.02948	-1.88309
10400	-0.127521	0.527804	2.60188	-1.2828	-0.154883	-0.295475	-0.270775	-1.97668	-1.23088	1.37441	-2.66876	-3.43737	-0.329471	2.1528	0.231584	-0.769632	2.95488	-1.79107	7.5883	-1.88309
10401	-0.352251	0.239119	-0.986956	3.05058	0.303231	1.32802	-5.05141	-2.45037	-0.365611	1.60857	-0.315097	-1.61139	-0.189761	1.87088	-1.25107	-0.138365	1.09248	-1.3555	1.12905	-1.88309
10402	-3.03992	0.49209	-0.526311	1.32693	-0.0687395	-1.84855	-4.23042	0.257212	3.97425	-2.02561	-2.92442	-1.12887	-0.186568	0.132612	0.73489	-1.41745	-1.08361	-3.00299	-1.28838	-1.90351
10403	-1.26991	0.981217	2.04726	0.725639	-0.189927	2.22592	-2.02646	-3.29749	-1.66022	0.928757	-1.74013	2.25272	2.25294	2.19731	-1.38922	0.0214972	1.09248	-1.4206	1.12229	-1.88309
10404	1.606	-0.404204	3.58754	0.338198	0.102259	-1.29437	5.26903	3.27867	1.76044	0.20927	2.69542	2.77638	4.60409	0.928124	2.69115	1.15073	0.400127	1.23785	-0.257368	-0.100254
10406	-1.57612	0.943949	-0.986956	-0.375777	-3.31568	-1.06209	-3.90069	-3.22479	-1.66022	-0.658366	-2.79488	0.376493	-0.663518	1.52754	-1.25107	-0.739294	1.09248	-2.63306	3.98941	-1.88309
10407	-1.57612	0.981217	-0.986956	-0.50624	-0.901013	-0.812235	-5.69196	-3.22479	-1.66022	0.980265	-1.98723	-7.03624	-0.759713	1.52754	-1.25107	-0.739294	1.09248	-1.82701	1.12905	-1.88309
10408	-1.94618	0.981217	-1.17229	-1.75625	0.470024	-1.95417	-2.59122	-2.2288	-1.47212	1.10953	-2.22326	-6.89089	0.0439144	0.791161	-1.46543	-0.739294	1.09248	-2.06244	1.09609	0.908538
10409	0.0854748	-2.95198	2.27669	0.478196	1.4271	2.75181	8.52284	2.71363	0.972043	-0.187838	3.47141	3.69161	3.78672	0.171049	1.66877	0.368011	-1.73935	3.81248	-0.870757	0.764384
1041	-1.11552	0.0849217	-1.31868	-0.50624	-0.127125	-1.2649	-2.01258	-1.50239	-1.90081	0.691766	-2.10858	-4.46778	-0.526269	0.0669072	-1.22573	-0.739294	1.39336	-1.90922	-0.137757	0.577523
10410	-1.60065	-2.41724	4.36232	-0.780003	-4.49612	6.22662	8.47084	2.76845	-0.249359	0.575511	4.05074	15.152	4.18218	-0.565405	4.96909	1.37233	-0.539283	5.49755	3.29542	0.945396
10411	-2.63205	-2.01981	-1.6682	-1.2226	-0.87973	1.69014	-1.77015	-2.01571	-2.72043	-0.0751388	-1.98895	-5.81909	0.051483	-0.318078	-2.46541	-0.566492	1.00814	-1.72934	0.0333296	-0.90538
10412	2.29395	0.565719	-1.84708	-0.8235	1.93133	-0.262444	1.64194	-1.86025	-0.385163	-1.73966	0.807278	-5.73974	0.605554	-0.639514	-0.326467	0.312655	-0.440909	1.55592	-3.88554	1.11303
10413	2.36384	-1.54004	-0.460799	-0.301981	1.06813	-1.55685	-0.260044	-0.253939	1.98283	-0.452649	-1.2853	-0.945967	-1.72941	-1.54614	-2.34004	2.18155	1.2836	-1.48336	-1.45093	0.648178
10417	-0.683292	-3.94413	4.85607	-0.534186	3.60634	0.339092	3.89051	1.58536	1.99148	-2.42745	3.04116	-2.84194	5.48856	2.09612	4.09021	0.778422	2.82478	1.91816	1.57798	0.70518
10418	-1.31816	-4.0074	2.24109	1.35517	-0.173092	1.9563	4.28176	2.48887	-1.49337	-0.069477	-1.73951	0.578307	2.1543	0.746781	-0.0387931	-0.739294	1.09248	-1.76301	0.105541	-0.916343
10419	2.15293	1.1632	-0.158566	-0.063443	-1.6698	1.98246	-1.93034	2.27836	1.76929	1.18842	-1.7	1.76	0.367692	0.732183	-0.459994	-0.111538	-2.33363	0.650695	5.00015	0.732389
10420	0.408315	-3.36621	-0.959343	-0.0686588	3.36405	-1.21922	-1.55308	-0.97523	-0.0300895	0.366941	-2.11472	-1.1721	-1.24741	-0.0113785	-1.03313	-0.845038	0.589834	-2.26964	1.26077	-1.88309
10421	0.121741	0.547924	0.967831	-0.698259	-1.50188	1.43427	0.470556	0.267022	-1.24972	1.28152	-0.606584	0.376973	0.00425002	0.225628	0.923263	0.847716	1.35474	-0.380176	2.64087	0.158811
10422	-1.3656	-0.0888511	-1.50019	3.09637	-0.958028	-2.13968	-6.87888	-1.61585	-2.21455	0.26147	-2.6589	-5.91338	-3.02888	-1.01149	-1.61745	-1.81252	-2.63762	-1.04351	0.958673	-1.85425
10423	-0.901006	-0.291223	0.535196	-2.54139	-3.29836	-1.02798	1.70775	2.47862	0.860185	-0.45165	1.32263	1.24933	0.515951	1.3035	-0.295985	0.550501	2.08357	0.235451	4.10682	0.742864
10424	1.08115	0.630636	-0.944598	-1.62236	1.29549	-2.34967	-0.542745	0.569136	1.60259	-1.95495	-1.30974	-0.790471	-1.76763	-0.229616	-2.21815	1.711	1.27101	-1.65977	-4.03326	-1.21299
10425	-0.183105	-0.308078	-1.6655	0.194158	-0.505148	-1.09924	-5.48468	-0.594261	-0.316164	1.37915	-3.16085	-2.76259	-1.86282	-0.394546	-1.10058	-1.46497	-2.8104	-1.20597	0.0444003	0.58751
10426	4.88173	0.0329553	-0.127477	-0.627636	2.27618	-0.74486	1.27124	0.535281	2.59412	-0.583652	-2.05446	3.65137	-2.09787	-0.617026	-1.48838	0.110618	-0.0601003	-2.05835	-1.01792	-0.424474
10427	3.52498	0.379834	-1.16533	0.46655	1.72945	-0.514941	-2.38346	1.28969	2.14265	0.449239	0.368122	0.625524	-4.2107	-0.623607	-2.62498	0.587804	-1.4451	0.07919	-4.27923	-0.182045
10428	-0.37231	0.338998	-0.597869	0.0773273	1.28298	0.155969	1.78242	1.16183	1.09732	-2.33992	-0.304995	2.29657	-1.76489	0.310058	-1.73042	0.211427	0.370824	-0.549954	-1.35001	1.25691
1043	-3.90102	-3.15959	5.88692	-1.9673	-2.15568	1.96228	4.19841	0.609524	-2.55845	-0.882886	3.7106	1.97164	4.18719	1.30878	4.36571	0.296823	0.516733	5.2471	-0.185625	-0.797092
10430	1.03261	0.772059	-0.906369	-0.416427	-1.58325	1.2515	-1.96135	-0.807788	-1.25496	0.721087	1.10855	-2.34519	0.36787	-0.136832	-1.83102	-0.126597	1.25159	2.03876	4.17081	-0.498343
10432	0.831605	0.550377	-0.234887	0.88002	-0.177188	-0.790772	0.229322	1.05599	-0.223982	0.220902	0.118865	1.9494	-1.73282	0.415541	0.529326	-0.504837	1.10218	0.454099	0.640811	-0.981438
10434	1.7453	0.387567	-0.742592	-2.09053	-2.21767	-2.12833	-2.46165	0.566803	0.560233	-3.0526	-0.644046	-3.19216	0.150223	0.0605004	-2.31686	-1.63457	-1.67601	-0.189544	-3.7303	-2.79592
10435	-0.789277	-0.0240496	1.14305	-0.810322	-0.242427	1.34442	-0.825582	-0.953702	-0.853503	0.130683	-1.31498	-1.57566	1.13621	0.448764	1.4121	0.134695	1.70531	-1.36758	2.45782	0.0672534
10436	-0.559172	1.06902	-0.286652	-0.823881	-3.57918	1.50657	-1.40345	1.38677	0.591485	-0.560198	0.594096	4.15687	0.250668	0.210075	-0.160949	0.0685809	-0.744699	1.34371	1.70813	-0.190108
10437	-4.20349	-1.13184	7.69345	0.480192	-4.30335	4.54188	10.8879	-0.630025	-1.21298	-0.0462802	3.48822	8.22141	4.12002	1.63247	7.21741	2.02185	2.99868	6.45906	1.56542	0.00680469
10438	1.1041	-0.286108	-1.8648	-1.35507	0.8156	-0.964465	-1.60507	-0.118283	1.1335	-2.6261	-0.528073	-0.958156	-3.57078	0.0438286	-3.22685	-0.344231	-0.670237	-0.744156	-4.37475	-0.192415
10439	2.72539	0.217643	-0.437465	-1.89109	0.255114	-0.742299	1.13128	-0.209218	0.149385	1.88475	-2.51448	-2.58095	-1.01521	-1.12409	-0.63022	0.297286	-0.381687	-2.62115	0.678831	-0.957402
1044	-1.54914	0.290183	-0.243159	-0.765378	-1.68332	-0.180257	-1.66622	-1.1641	-2.179	1.90183	-2.0918	-4.16613	0.561151	0.23827	-0.336055	-0.397634	1.09248	-1.9364	0.293173	-0.0963012
10440	-0.54323	0.767532	-0.573841	0.408115	-1.00973	-1.1194	-3.50429	-1.21045	-0.918044	-2.21462	-0.128645	-5.15032	-0.174698	0.520265	-0.880868	-0.655296	0.188016	-0.802457	-3.40247	-1.55717
10443	1.49646	-0.0940535	-1.72756	0.185771	5.3356	-0.73776	0.819906	1.0247	0.954442	-2.47366	1.35831	3.34927	-1.36086	-1.70204	-0.440243	-0.594036	-0.291342	0.289104	-4.5364	3.41837
10444	-2.37974	-0.0330484	-0.123184	0.304162	-1.71297	0.21136	-2.68221	-0.24459	-0.504436	1.93922	-1.99462	-4.38721	-0.0324874	0.226646	-0.905732	0.375696	0.717665	-2.37219	1.3556	-0.113886
10445	-1.47303	-3.23152	0.46946	-0.554379	-1.4375	0.846384	-0.131621	-1.43715	-1.75984	-3.04694	1.50544	-2.61461	0.798382	0.477555	-0.813351	-0.688596	-0.576026	1.54772	2.68531	0.132313
10446	-0.925041	0.981217	-1.171	-0.463936	0.244498	-0.328921	-1.90392	-1.06644	-0.911991	-0.407623	-2.22772	-2.91999	0.489046	0.563564	-0.1659	-0.0524737	1.17981	-1.91552	0.388474	-0.317737
10447	4.4768	0.115425	1.70407	1.47374	0.950645	1.40913	7.71747	2.96868	1.71132	-2.3762	2.4514	5.95556	3.63419	-0.948545	1.33051	1.3347	-2.03951	2.19196	-6.44859	0.928055
10449	-4.66246	-0.882093	0.72512	1.24347	-3.2336	-1.43959	-1.36119	-1.47045	-1.69215	0.626132	1.19107	-10.0606	2.55799	0.837513	0.726447	1.48608	-0.840032	0.864439	1.0133	-0.336525
1045	-1.57612	0.981217	-0.177367	-0.50624	-0.0517885	-1.34317	-0.620323	-2.97961	-2.28486	-0.476945	-2.22965	-5.45083	0.427884	-0.15854	-0.182286	-0.739294	1.63964	-1.88879	0.155612	0.657009
10450	-1.84261	-0.0923579	-1.17276	-2.00315	-0.817742	-0.119759	-1.87399	-1.45035	-1.75895	-0.375926	-1.1286	-2.82367	-0.371988	-0.506436	-1.16664	-0.597311	-0.115411	-0.455612	0.367991	-0.828663
10451	-1.80606	0.981448	-0.0414581	0.962454	-1.03466	1.07345	-1.58368	-3.00987	-2.57617	-0.0360803	-1.26214	-0.401027	-0.234159	0.959056	-0.80247	-0.739294	1.09248	-1.26846	1.03869	-0.818861
10452	-7.03495	-0.151502	-0.428487	0.04903	-2.07571	-1.44814	-3.83887	-3.87947	-3.24768	1.9031	-1.75319	-10.6807	0.881913	0.371639	-0.636486	1.21185	2.28949	-0.764954	2.08379	0.066359
10454	-1.15337	0.150164	1.15704	-0.623844	-0.498711	-0.0637667	-1.68347	-1.06701	-0.989201	-0.598545	-1.85127	-0.134812	0.355679	0.121478	-0.390417	0.497989	2.01689	-0.878863	7.9432	-2.21011
10455	-3.89593	0.146615	-1.95065	-0.109034	-4.7162	-1.89678	-7.92059	-2.22693	-1.35828	-0.152263	-1.48095	-8.79398	-1.6935	0.699731	-1.82122	0.289875	-1.16954	-0.787189	-1.09639	-2.06778
10456	-3.33425	0.379394	-0.16319	-1.64509	-2.38276	-1.93048	-5.25756	-3.31202	-2.927	0.777582	-1.09019	-10.6162	-0.19682	1.18404	-0.521385	-0.157283	-0.0053377	-0.427403	2.60894	-1.5408
10457	3.59757	-1.32273	4.20756	-0.50624	1.98984	0.821033	11.1844	1.72826	0.497723	-2.02392	3.72774	0.911241	3.84875	0.240002	5.05914	0.611709	-1.62995	4.65767	-1.86878	1.57251
10458	-0.722495	-0.310828	-0.305638	-0.351488	-0.264404	0.104688	-0.320318	-1.08856	-0.655225	-0.581485	-1.85203	-2.96358	0.29893	0.570042	0.595288	0.383015	0.949287	-1.78684	1.66301	0.373422
1046	-1.64084	0.981217	-0.986956	-0.50624	-1.20786	-0.646592	-5.40698	-3.23865	-1.66022	-0.7867	-1.61864	-6.79094	-0.93891	1.93309	-1.25107	-0.739294	1.09248	-1.5832	1.11703	-1.88309
10460	-1.57612	0.928982	-0.986956	-0.691551	-0.189927	1.53732	-2.43094	-3.22479	0.430312	-0.100947	-1.71604	-0.362213	0.393216	0.0885126	-0.989577	-0.739294	1.09248	-1.05331	1.66449	-1.88309
10461	-1.97971	0.0115719	-0.986956	0.725276	-2.16807	0.162972	-0.632681	-3.35975	-0.810058	1.26253	-1.85291	-1.9952	-0.858774	2.1986	1.18601	-0.716363	1.09248	-0.866807	1.16648	-1.81194
10462	-1.17756	0.254961	2.53391	-0.0788452	-1.2111	0.0862278	6.40254	0.0134237	-0.33947	0.284113	3.45883	-0.146286	1.49794	1.48171	4.70834	-0.01135	0.323378	2.3093	1.17015	-1.87957
10463	0.78998	0.148776	-0.328725	1.32062	0.589096	-1.73893	-0.726909	-0.31221	-0.701165	-1.68218	0.80734	-3.80295	0.545503	-0.785158	-1.14037	-0.0128231	-1.14916	-0.397301	-5.98643	-1.25252
10464	0.567592	1.32698	-0.702262	-1.56978	1.18903	1.80236	1.17632	0.0853416	1.36459	-0.637551	-1.50525	2.26385	-1.14756	1.58805	-0.49452	0.557688	-2.12661	-1.75684	-0.547168	-2.15849
10465	-0.508349	0.309389	0.428632	0.035435	-0.460759	0.855836	1.35806	-1.67872	-3.34288	-0.585968	-1.21024	-4.03471	-0.125598	-0.0821064	0.385878	-0.714828	1.03496	-1.23196	0.18521	0.353123
10466	1.47041	-0.072594	-2.78784	-0.048891	0.363474	-0.787746	-2.70843	-0.530805	1.90412	0.791432	-1.28051	2.76265	-3.14393	-1.64974	-3.84686	0.0128849	0.786764	-1.88333	-3.63122	0.733077
10467	0.598032	0.391416	1.97427	-1.06892	-0.0277958	-0.829698	3.51647	1.08707	-0.978984	0.061404	-1.12878	-2.62396	1.48376	1.25303	1.25814	-0.630013	0.0589286	0.714962	2.03111	0.610594
10468	7.60852	1.9111	0.40623	-0.907842	2.23567	2.79761	4.49498	4.28059	0.8273	-1.49233	3.93341	0.731572	0.772505	-0.150403	2.06821	0.253011	-0.171704	2.13337	1.83253	-0.297053
10469	-4.50637	1.61924	-0.174468	-0.166844	-3.91795	-0.631467	-3.8831	-2.31802	-1.48455	1.43225	-3.42257	-6.11169	-0.565295	0.408915	-1.11655	0.760164	0.801557	-1.51183	0.641353	-2.18149
1047	1.69624	0.981217	-1.12443	-0.50624	0.182975	1.89	-2.58306	-2.70359	-1.66022	-1.20776	-2.17292	2.42257	-1.18008	1.70266	-1.38674	1.36989	1.58822	-1.77089	1.12513	-1.88309
10471	-0.747138	1.52547	-1.0983	-1.19476	-1.20911	0.852932	-2.15841	-3.56616	-0.471069	0.759517	-1.99309	0.671561	-0.825664	0.911974	-0.482216	2.19508	0.449992	-1.67281	0.176517	0.115656
10472	1.95752	0.591305	-4.45385	-1.0303	1.28614	-3.10357	-4.65222	-1.73877	0.274836	-0.183264	-1.34845	-3.85433	-5.23448	-1.67636	-5.65544	0.227369	-0.175261	-0.670919	-3.95935	-1.08773
10473	3.37124	0.232225	0.435666	-0.265149	-0.251421	1.8079	1.4339	3.16418	1.74617	-1.73234	2.69191	6.49227	1.64342	-0.148594	1.27565	-0.450082	-2.13284	3.18119	-3.10186	0.117249
10474	-2.44448	-0.969711	1.89429	0.839146	0.195401	-0.394271	3.12096	-0.189693	-0.251768	-0.57372	-0.60186	1.56065	1.54482	0.704111	-0.772586	-0.290575	0.872908	0.678755	3.05394	-0.0627661
10475	2.03631	-0.1234	4.89417	-0.253753	1.69497	3.96344	8.73063	4.41782	2.31715	-1.30025	5.29386	12.0163	5.1377	0.736358	5.80374	0.860228	0.61364	4.60137	-0.101737	0.102237
10476	-3.72657	0.569553	-1.24783	-0.409366	-3.9335	-2.50643	-6.1077	-3.21288	-1.86483	-0.898912	0.0271139	-8.74616	-0.227751	0.544774	-0.988843	0.576602	-0.871766	0.0278501	-1.55435	-3.09893
10477	4.06304	-0.00334393	-3.45933	1.65618	3.69234	-3.42601	-5.39458	-3.91643	-0.690276	-0.0386922	-0.570457	-7.32952	-4.19206	-0.425849	-5.03196	-2.05998	-0.758014	-0.551638	0.432825	-1.56363
10478	-0.787909	-1.91403	-1.08408	0.875126	-0.597199	0.416514	1.2375	1.29711	-0.0731647	0.756956	-1.8105	-1.43771	0.186546	0.851094	-1.23436	-0.725379	1.2959	-1.92228	1.07166	-0.143433
10479	7.31979	-0.403176	0.0334655	2.86718	1.25706	0.0200601	-0.824223	1.49512	2.48646	-1.37769	-0.513318	3.66022	-1.0833	0.198235	-0.316792	-0.115193	-0.554036	-1.02482	-2.02871	1.25141
1048	-1.19605	0.630888	-0.80707	-0.578315	0.494926	-2.63896	-1.7187	-0.612451	-2.21966	0.0964852	-1.7393	-2.70636	-1.55074	0.570963	-0.729654	-0.212879	0.458056	-2.72368	-0.533368	1.18888
10480	1.70328	0.628036	0.0830778	-0.412076	-0.623877	0.616928	2.49594	0.623421	-0.387799	-1.33974	1.13888	0.527044	-0.0605097	0.546608	-0.292036	0.723368	0.500647	0.739166	-2.69305	-1.15646
10481	-1.57612	0.981217	-0.986956	-0.50624	-0.189927	-0.432189	-5.81634	-3.22479	-1.66022	-0.398953	-2.05268	-7.04657	-0.884623	1.48745	-1.25107	-0.739294	1.09248	-1.8372	1.12905	-1.88309
10482	0.640534	0.623988	0.101996	2.60587	2.56684	1.24362	3.23126	1.56305	1.02108	1.42334	0.621831	6.06686	-1.59977	-0.339365	0.711195	-0.488081	-2.69001	1.00892	1.09853	0.715769
10483	-1.00364	0.0531168	1.77008	0.187021	-1.55239	0.49532	-1.09516	1.04984	0.41995	-0.845893	0.402917	1.05198	-0.815655	0.221482	0.0135805	0.101836	1.10728	-1.36541	0.146072	-1.56007
10484	1.85139	1.0778	-1.58599	0.0952648	1.57461	-2.92408	-2.25632	-0.374507	0.280314	-2.04614	-1.21053	-4.18417	-2.52558	-0.628772	-3.35263	-0.741861	-1.22049	-1.36053	-6.16505	-1.06437
10485	-2.4781	0.0812807	-0.600071	-1.69714	-1.38479	-0.984083	-1.60415	-2.16662	-1.91397	-0.116847	-2.22617	-4.43899	-0.627779	-0.365903	-0.523677	-0.0257375	0.464981	-2.66841	0.259786	0.22793
10486	-2.3	-1.16786	-3.44463	-0.50624	1.48414	-3.65864	-9.03372	-2.95482	-1.75731	1.65532	-3.12023	-8.0946	-2.18898	-1.35947	-3.7699	0.354603	-2.16928	-0.776347	-1.63233	-0.0756151
10487	-0.471353	-1.87024	4.46032	-0.478262	-0.672228	2.87475	8.70955	2.82231	3.14892	-1.49631	4.44335	10.8806	4.15879	-0.105692	5.12918	0.81576	0.184596	5.65937	0.700005	2.02988
10488	1.2379	0.901915	2.77695	-0.114242	1.3807	0.741639	0.931035	-0.479183	-2.10998	3.1148	0.245033	-3.31765	1.25262	1.08839	1.92975	-0.829058	0.396645	1.33548	1.07971	-0.0881808
10489	1.08936	0.138907	0.355209	1.12907	-0.0430789	1.8993	-2.17737	0.90928	0.569086	1.32347	-1.85028	1.98411	0.245069	-0.43068	0.446976	-0.0157913	0.245021	-1.05338	3.99957	0.11087
10490	-1.27768	0.604576	-0.0378686	-0.235608	-2.15682	-0.464848	-2.85276	-0.130838	-1.35247	-0.545277	0.307096	-4.61915	-1.08159	1.24332	-0.305426	-0.85848	0.115511	0.763582	-1.49915	-2.9243
10491	3.56515	1.42442	0.312028	-1.17959	-0.997304	-1.19179	3.15952	0.162194	1.14653	0.451959	0.715296	-7.93776	0.214792	0.450091	-0.197262	-1.52224	2.47948	0.322066	0.374747	0.20472
10492	3.62993	1.2944	-1.17013	-0.169344	1.58221	0.830358	1.76557	1.5282	1.38982	-1.03	0.849364	5.44099	-1.75429	-0.598247	-0.956078	-0.0271108	-1.04864	1.37289	-3.93011	0.929981
10493	-1.3036	-2.19111	2.30963	1.94477	-1.4821	2.23329	4.53186	1.68717	-0.511005	-1.25358	2.75838	-1.24101	3.42816	0.266567	1.69663	0.682916	1.89942	3.2886	1.48248	0.115988
10494	-0.0488855	-1.55098	-1.7934	1.48619	3.1369	0.194442	-4.48784	-2.43397	0.732745	2.56258	-1.36739	-2.04038	-4.37449	1.55316	-2.44029	-1.4827	-2.08608	0.106296	2.61173	-3.32559
10495	0.754832	-0.291584	-0.44496	1.27009	-0.0895351	1.85966	-1.92558	-0.37803	-0.389115	0.00602343	-1.26167	-0.0350299	-0.00166587	0.82203	-0.254232	0.914992	1.22087	-1.20572	0.175697	-0.36809
10497	2.04185	-2.51755	-1.9335	-1.79461	7.30909	-2.77494	-3.85055	-2.08193	-0.393174	2.68019	-1.51145	-3.77416	-2.57633	-2.04465	-1.53219	-2.57945	-2.71477	-1.63891	-1.99147	1.35507
10498	-1.7027	-1.12403	-0.415628	0.805512	-0.282638	-4.12119	-4.76529	-1.24358	0.791371	2.66195	-4.46639	-3.58033	-1.27442	0.414867	-1.65819	1.04196	3.1573	-1.4865	2.29349	0.985046
10499	3.8157	-0.29904	1.03523	0.805592	-0.123144	-1.1274	-1.06734	2.09812	1.3128	-2.31732	-0.798227	3.22423	-1.23558	-0.229927	-0.378017	0.547113	0.0802965	-2.0363	-2.14172	-0.365139
105	-1.57612	0.981217	-0.986956	-0.50624	-0.189927	2.70242	-5.81634	-3.22479	-1.66022	-0.398953	-1.64776	-7.04657	-1.16499	1.59231	-1.25107	-0.739294	1.09248	-1.36993	1.12905	-1.88309
1050	4.21735	1.85579	0.500791	0.45776	0.867123	2.58446	2.03002	5.05956	1.3009	-0.141775	2.91178	1.70371	-0.462638	0.369541	4.7384	-0.743178	0.491594	3.13293	4.83189	1.87478
10500	-1.29372	-2.69823	-0.119232	-0.50624	2.39669	-0.595565	-3.81353	-0.939677	0.750621	0.269995	-2.29938	-2.37666	-0.443973	-1.69735	-0.989224	0.0828326	0.947986	-1.15006	1.49643	2.07443
10501	-1.26142	0.614655	-0.907702	-0.233084	0.767224	1.42865	-0.159056	-1.19937	-2.28332	0.235782	-0.580256	-2.62902	-0.536105	-0.615347	-1.16302	-0.721959	1.09199	-0.830053	0.220315	-1.88309
10505	-1.57612	0.981217	-0.986956	-1.18291	0.588958	0.04031	-4.58018	-3.22479	-1.66022	0.270479	-1.7035	-6.87413	-0.73065	1.52754	-1.21322	-0.739294	0.749712	-1.85764	1.12905	-1.88309
10507	4.07691	1.00717	-1.09094	1.41074	1.30993	1.27986	2.44046	-2.67596	-0.0260605	0.700645	2.86563	3.1543	0.0288821	-1.33753	1.76522	-0.187367	1.09248	2.74604	0.893032	-1.88309
1051	0.185751	-0.400316	-1.6043	-0.137144	-1.28518	-1.05013	-4.86958	-1.80843	-0.0763278	3.79646	-1.58416	-0.608532	-2.64493	-0.984992	0.950985	0.887171	2.0666	-0.0407295	4.26769	4.47571
10512	-0.0738373	-0.426711	-1.2585	1.00587	2.58046	-3.01651	0.185709	1.00847	1.57941	-3.14685	-0.0891029	-1.04254	1.23091	-1.13386	-0.125858	1.94495	-0.321049	-2.54491	-4.00298	-0.827492
10513	5.79083	0.00624142	-1.33453	-1.17871	2.92388	-0.627266	1.37007	2.00889	1.83271	0.481576	-2.27963	6.87168	-1.84183	-0.277143	-2.06341	0.403133	-0.678985	-2.46107	-1.16774	1.09421
10514	-2.47577	0.617267	-2.79482	-0.777723	0.977668	-0.767298	-2.54233	-1.13594	-0.954684	-0.291164	-1.59593	-0.599447	-1.58266	0.437795	-2.07832	-2.32859	1.27745	-1.50763	1.33538	-0.187276
10516	1.35246	-0.441946	1.92045	-2.07407	0.0686272	1.55428	4.25357	3.39998	-1.08717	0.472335	3.07404	2.62359	2.85494	-0.651606	1.9469	1.27102	-1.26788	2.2135	-0.373605	-0.0506166
10518	-2.95859	-0.378228	-2.43539	-0.136801	3.14185	-0.483322	-0.623881	-1.58786	-0.597922	1.98533	-1.45313	-4.44034	-1.76476	-0.15001	-1.69481	0.631862	0.637462	-2.31714	3.02622	-0.274829
10519	-0.790472	0.611666	1.4091	-1.37281	-3.1079	0.493049	2.53341	0.645322	0.00138409	-1.38425	0.535313	-1.41331	0.370575	2.4225	2.60938	0.451481	1.45473	2.01091	3.24318	-0.402477
1052	-0.846351	-1.44687	-0.288258	0.384611	-7.39397	3.45948	-1.44337	1.79311	1.59203	1.73929	1.01337	4.73466	-2.61895	-1.63134	1.07143	0.106308	-1.72407	2.33227	2.52101	2.18125
10520	2.6912	0.0791214	-0.203731	-1.49806	2.07472	0.293591	1.52466	-1.90264	1.06229	1.50028	-0.61211	2.22399	1.30172	-1.18002	0.976456	-1.8292	-2.33282	-1.12938	0.843604	0.5893
10521	0.832883	0.170611	-2.58649	-2.07139	0.339094	-0.669662	-1.15913	-1.49027	0.242044	2.07619	1.8573	2.7649	-0.483724	-1.20544	-2.05966	-1.0682	-1.84862	2.25765	0.194032	1.05039
10522	-0.754419	-1.05346	0.93976	0.831092	1.35888	1.81315	-1.50545	-1.02407	-1.09344	2.45996	-1.32005	-1.7566	0.632386	-0.0640258	-0.865157	0.405384	-2.20675	-0.469274	4.24394	0.721942
10523	2.36378	-0.0837415	-1.36612	-1.23221	-0.321586	0.457978	-2.10568	1.5471	1.99077	0.823197	-2.33155	4.92604	-2.69554	-0.0345066	-1.60021	1.61665	1.78581	-1.97815	2.41483	1.87825
10524	-1.50255	-0.559971	-0.105308	0.282786	-0.269696	0.57624	-1.78371	-0.659305	-1.62799	1.89266	-0.581385	-3.07279	-0.951373	-0.149486	-0.0343987	-0.806374	-0.800517	0.473445	2.66051	-0.0983042
10525	3.16407	1.36977	4.73831	2.57035	-2.62781	4.94378	3.94012	3.93633	0.208796	-0.560909	3.60337	8.86384	2.1939	0.00272203	1.40514	0.395877	0.911472	5.86052	-0.387721	-0.897393
10526	-1.3151	0.0553302	-0.992563	-1.2917	-1.00688	0.329959	-2.48973	-3.22783	-1.66022	0.726804	-2.08625	-0.458357	-1.39626	-0.196167	-0.738487	-0.739294	1.09248	-2.71801	0.939695	-1.85662
10527	3.44538	0.85589	-1.4094	-0.0706018	0.610189	-0.674934	-5.30635	0.894909	-0.100049	-0.397912	-1.16355	-5.14902	-2.04832	-0.451674	-2.28381	0.800062	-0.392491	-0.0641111	-4.23367	-1.13902
10528	-1.84683	0.783243	0.827996	-1.37086	-2.13726	0.0610508	-0.629463	-2.25466	-1.41985	1.80781	-2.05437	-2.43722	0.657262	0.948875	2.13238	0.193359	1.01717	0.0181288	2.6109	0.945315
10529	-1.50925	-0.357279	-0.80301	0.331641	-0.0694934	-0.574197	-1.88358	-1.24304	-1.11408	1.17109	-2.14628	-5.18079	-0.309955	0.152799	-0.684143	-0.340712	0.446281	-2.36574	1.20664	-0.290864
1053	-6.14972	-0.416451	-2.0649	1.29696	-1.33914	-3.16876	-2.48457	-3.32366	-3.86265	0.404882	-2.06839	-10.2001	-0.00421908	0.132994	-2.26684	-1.57844	0.0864581	-1.93216	1.38667	-1.99065
10531	6.70448	2.51861	0.287322	0.748804	-0.861397	-0.538715	-3.45337	2.86103	2.31625	1.27509	-0.733119	1.2529	-3.47146	1.01736	-1.00575	0.246467	-1.00164	1.07837	0.260452	2.542
10533	0.0994727	0.0492948	-0.0439462	1.28454	-0.920601	1.36575	1.22785	1.55966	-1.73327	-0.379994	0.451762	0.757094	-0.0740034	-0.426574	-0.103614	-0.499942	1.09183	-0.22526	2.13943	-1.88309
10534	-1.49056	0.981217	-1.03503	-0.151171	-1.31833	1.20804	-4.54556	-3.09662	-1.66022	-0.124139	-1.2668	-4.50103	-2.89395	1.16121	-1.28267	0.00173721	0.546785	0.260841	4.31501	0.671336
10535	-1.57612	0.112265	-0.986956	-0.381827	-0.616242	1.38202	-5.81634	-3.22479	0.575233	0.0755058	-1.27883	-7.19352	-1.61523	2.08124	0.447264	-0.441234	1.09248	-1.24405	1.12905	-2.11643
10536	-0.685269	0.981217	-0.216527	-0.50624	-0.0869978	0.102176	-1.69914	-0.669123	-0.832287	0.250173	-0.955757	-1.83253	-0.0759193	1.61036	-0.210852	-0.739294	1.53868	-1.66445	-0.281881	-2.02939
10538	-1.73888	0.981217	-0.646546	-1.93725	-0.504748	-0.0144764	-2.13548	-2.44405	-1.66022	0.155177	1.93842	-0.444007	-0.482447	-0.551572	0.109372	-0.739294	1.09248	3.05747	0.158819	-1.99621
10539	-1.52417	0.637559	0.429832	-0.149476	-2.32179	-0.16423	-0.70991	-0.582899	-1.92849	0.615891	0.10132	-6.79228	0.304559	0.613374	0.419661	-0.084025	-0.234371	0.349088	-3.01414	-2.19673
1054	1.01732	1.32271	-2.21383	0.974258	0.805938	1.54742	-4.59263	-2.41307	1.52413	0.349755	-2.78155	2.55822	-2.20316	-0.886526	-2.87148	-1.43902	-0.398488	-2.10963	-2.82037	-1.53702
10540	-0.4984	-0.15792	0.99843	1.13584	-0.626072	1.02543	0.595359	-0.57336	-2.14487	0.791368	1.71535	-4.61602	1.70631	-0.0283957	0.41827	-0.0123678	1.35052	2.81142	1.36187	0.333728
10541	4.37364	0.425295	0.34773	-1.74904	0.477051	3.20514	4.47919	2.93548	2.86336	0.204013	3.95008	8.28195	-0.680744	-0.364272	1.73907	1.68557	1.35944	3.99369	2.49003	3.08152
10542	-2.07764	1.26545	-0.532764	0.348311	-1.61365	-3.14916	-1.71667	-2.12711	-2.05754	-1.09025	-0.289176	-9.36393	-0.66222	1.82858	-0.901051	-0.465635	-1.83528	-0.253945	-0.565727	-2.00364
10544	-1.49459	-0.883924	-0.808674	-0.832567	-1.75851	0.725965	1.78559	1.09749	0.665408	-0.560189	0.593245	-0.595139	1.70927	-0.0984484	-0.997026	1.83658	2.59317	-2.28718	-0.0735457	-2.15039
10548	0.147933	0.579625	2.81271	0.282257	-2.43531	2.01408	2.77157	2.09716	1.74307	1.22841	1.71899	3.45129	1.80007	0.850718	0.961758	-0.331334	0.641564	0.859254	4.73637	-1.00917
10549	5.1508	-0.796365	3.31742	-0.403254	0.361651	0.515946	7.70065	1.8412	0.395982	-1.92634	3.41653	-0.00270562	4.46288	0.578858	2.87988	-1.08339	0.912246	3.23613	0.942864	-1.25835
10550	5.13211	-0.628886	2.6799	-0.480489	2.96915	-0.741383	3.77278	2.29496	1.57682	-1.77505	2.4816	-0.853102	1.97112	0.29542	3.76352	0.584067	-2.04353	2.09095	-1.6007	1.24485
10551	-1.45914	0.981217	-0.982267	-0.50624	-1.33193	0.437296	-3.59513	-3.21721	-1.17161	-0.398953	-1.96856	-4.30701	-1.08209	1.72652	-1.25107	-0.739294	1.09248	-1.89093	1.01658	0.0982959
10552	0.287478	0.222718	0.994946	1.28528	-1.30089	0.744844	0.702363	2.88752	0.822339	-1.13581	2.17094	1.93505	1.04507	-0.81646	0.624506	0.372325	-2.45226	2.60555	0.1508	2.30516
10553	1.79071	1.46475	0.598398	1.26971	-1.90483	2.55765	0.98216	1.85627	0.879019	-1.80319	0.942375	3.49742	-0.15347	0.108153	1.24423	-0.241635	-0.36566	1.32814	-0.518704	-1.21291
10554	-0.630907	-0.444215	0.368471	2.50415	-0.908134	0.14109	-0.727517	1.12725	-1.46527	0.53834	0.0894534	-0.55179	-1.29434	-1.8702	-0.552106	-0.963012	-0.730516	0.818975	1.22345	-0.334168
10555	-4.46004	0.343035	-0.144567	0.162086	-1.40879	0.288097	-0.948405	1.13074	-1.19602	-0.701719	-0.860136	-4.23008	1.71986	0.0678433	0.28343	-0.121549	0.480493	-0.0797715	4.00684	0.738777
10556	-1.01067	-0.775722	-1.87086	0.705573	0.545728	0.704602	-1.14255	-1.65855	-1.38487	-0.60432	0.047197	-3.56903	-1.81796	0.54498	-0.972466	0.282679	-0.434102	0.61994	-0.875825	-0.346815
10557	-0.823444	0.361318	-0.974247	-3.06097	-0.920319	-0.587266	-3.32608	-1.71735	-1.66926	1.79434	-0.916716	-4.03284	-3.41283	-0.857113	-0.880777	-0.102148	-0.3111	-1.71075	-1.53817	-0.752025
10558	3.4593	0.0876081	0.891715	-0.85444	-0.203906	2.36243	5.92191	3.19891	1.93328	-1.1778	2.60366	9.68821	1.87223	-0.601921	0.432419	-0.129227	-0.288608	1.98027	-3.56293	1.51845
10559	3.75268	0.495192	-1.50047	-1.01566	2.74136	-0.265642	0.967786	1.53262	0.803941	-0.71425	0.613711	5.84405	-1.00813	-1.49693	-1.30723	-1.60869	-2.15617	-0.553545	-2.43501	1.49271
1056	-1.20408	0.981217	-0.766101	-1.27045	-0.162245	-1.3542	-1.85816	-1.53602	-1.66022	-0.3131	-2.05544	-3.59416	-0.43329	-0.567579	-0.891806	-0.739294	1.09248	-1.85567	-0.283194	-1.83332
10560	-2.90993	0.984827	-5.25943	-1.0569	-2.86346	-2.61165	-8.22463	-0.928324	-1.19603	-1.56532	-3.17969	-2.55077	-3.42231	-0.691265	-3.12303	-2.51596	-2.33896	-1.89268	-2.12994	-0.604633
10561	-1.0507	0.137502	-0.92334	0.42796	0.312588	6.16599	4.56141	2.4126	0.559606	-1.17008	2.55851	31.5657	1.10062	0.427489	0.731564	-0.105837	-1.36433	2.0063	-0.152147	-0.936526
10562	1.7937	0.956931	-0.889616	1.59013	0.414429	-0.166891	-2.42049	-0.484795	-0.267187	1.78233	-2.01265	-1.70421	0.138274	-0.711042	-0.189696	-0.85888	-2.47379	-1.73477	1.12905	-1.88309
10563	-1.57612	0.929573	-0.986956	0.667728	-0.131412	1.8073	0.641885	-3.22479	0.331291	-1.29493	0.427743	4.46032	-0.314275	1.52754	-1.25107	-0.739294	1.09248	3.71846	1.12905	-0.469179
10564	1.31221	0.907278	-0.484699	0.876661	-0.294867	0.343689	-1.5144	1.33896	0.638741	-2.40848	-2.05124	2.2672	-1.38205	-1.27642	-1.28286	0.29297	-2.88754	-3.57535	-3.6462	0.398527
10565	0.712113	0.573003	-0.972065	2.11305	1.31942	-1.11368	-1.30034	-0.50117	-1.02562	-0.382871	-1.30629	-0.991966	-0.988705	-1.03849	-1.08234	-1.14583	-0.384328	-0.761018	-1.63456	0.395722
10566	-1.57612	0.981217	-0.986956	-0.50624	-1.53208	-0.0513454	-5.81634	-3.22479	-1.66022	-0.398953	-2.05989	-7.04657	-0.603434	1.52754	-1.25107	-0.739294	1.09248	-1.8602	1.12905	-1.88309
10567	0.0780967	0.179568	1.60672	0.35244	-0.585705	1.79616	3.03991	1.2053	0.379576	-0.275159	2.20536	0.911373	0.948761	1.18952	0.851692	-0.649409	0.89266	3.79904	3.2432	-1.406
10568	-1.69008	0.978874	-0.288725	-1.36369	-0.189927	0.845072	-1.69145	-0.871661	-0.84171	-1.13845	-1.41251	-2.777	-0.294822	-0.265083	-0.294573	-0.739294	1.09248	-2.22497	0.152288	0.538879
1057	-1.54656	0.981217	-0.986956	-0.50624	0.191434	0.839386	-5.11787	-3.22479	-1.66022	-1.11339	-2.10777	-3.83928	-1.97735	2.22504	-1.33254	-0.739294	1.09248	-1.98963	3.5023	-1.88309
10570	-1.66836	0.981217	-1.15154	-0.50624	0.499894	-1.12014	-4.31667	-2.99919	-1.80215	0.820536	-1.93174	-0.0937109	-1.62349	1.05094	-1.22785	-0.739294	1.08774	-1.79326	0.552116	0.138881
10572	-2.91414	-0.185031	-1.63019	1.69907	0.931423	-1.16609	-4.42732	-2.95722	0.483815	1.15141	-3.08741	-3.06491	-3.63012	1.39469	-0.578711	-2.11621	-2.17174	-2.66995	0.986912	1.55362
10573	-2.71109	-0.217678	-0.578808	0.278466	-1.44087	-0.52865	-2.46827	-2.23539	-2.21884	-0.592559	-1.37392	-4.4431	0.7398	0.654801	-0.719153	0.537811	2.19703	-0.426	2.43475	0.526914
10574	-0.658129	0.788593	0.60851	0.739231	-0.375661	1.23526	-0.786842	0.374602	1.05624	0.969514	0.480273	-0.327319	-0.476587	1.21661	0.514875	-0.750365	0.647634	0.85851	3.14213	0.332733
10575	1.76092	0.482684	0.498337	-1.78083	-0.887152	0.356329	-0.0938785	0.256601	1.01074	1.33985	1.383	-0.803185	0.0115751	0.837328	0.165342	0.0927348	-0.147439	1.45904	0.629306	-1.0181
10576	3.44958	1.33049	0.659738	0.102469	-0.675228	2.7691	3.09493	1.26607	0.295132	0.346138	1.99661	2.45152	0.634638	0.00621817	0.294838	-1.72761	-2.73711	2.82395	-3.79836	-0.910483
10577	0.517414	-2.33845	5.0839	0.00779975	-0.397303	2.23275	11.5103	3.38171	0.546452	-2.30467	4.70115	2.1888	5.51874	1.03081	7.70183	1.08468	2.05946	5.73422	2.3153	-0.518113
10578	-0.616752	0.132155	-0.29012	-0.329944	-0.68032	1.30982	-1.61703	-2.11506	-1.20046	-0.919436	-0.632262	0.399506	-1.69885	1.93746	0.676467	-0.286849	0.729258	-0.205791	3.63997	-2.20037
10579	-1.10306	-0.602667	-1.25314	-0.50624	-0.408795	-4.37175	-9.6834	-2.18351	-0.231233	2.43121	-2.55446	-6.14276	-3.55285	1.12626	-1.98787	1.39546	0.652602	-1.44894	1.43179	0.079879
1058	-1.20282	0.981217	-0.905077	0.0549164	0.0603861	-0.725864	-2.93181	-2.01295	-1.10707	-0.697161	-2.47646	-4.00513	0.18141	2.38918	-0.954046	-0.739294	1.09248	-2.44635	1.64573	-1.77803
10580	-2.42851	-0.154553	-0.925558	0.271947	-1.31693	-2.7795	-4.63227	-0.203003	-1.26175	-1.84893	-2.36499	-6.1697	0.0167469	-0.600987	-0.864032	1.03555	-0.536766	-2.8068	-3.26978	0.177615
10581	-1.99985	-2.60238	4.28594	-1.33948	-4.42865	5.48098	7.8882	2.43189	-0.380046	0.907014	3.69378	12.9166	4.05406	-0.0158923	3.96058	1.3654	-0.647965	5.6041	3.85239	1.03791
10584	-1.57612	0.981217	-0.986956	-0.50624	0.291079	-1.34298	-5.81634	-3.22479	-1.66022	0.944968	-1.51424	-7.04657	-1.28685	1.52754	-1.25107	-0.739294	1.09248	-2.06433	1.12905	-1.88309
10585	0.357833	-3.16973	-0.316518	1.48225	2.64062	0.523279	-1.02466	-1.05218	0.0825854	1.47923	-1.80658	-1.70616	-0.829483	0.700556	0.174722	-2.63494	-2.28372	-1.41286	0.0411813	0.768455
10586	-1.49976	0.981217	-0.931989	-1.12672	-0.372117	-0.703185	-1.26968	-3.09145	-1.66022	-0.647471	-2.00393	-4.45025	1.15718	0.36285	-1.0833	-0.75132	1.08371	-1.96102	0.548097	-1.86164
10587	-3.60733	-0.619812	0.546606	-0.612397	-0.0438653	-1.3352	-2.24669	-1.92443	-2.6344	-0.524807	-2.80903	-8.6316	0.866048	0.714018	-0.0211542	0.673165	1.72493	-1.83389	2.17285	-0.00308696
10588	-3.78251	0.897125	-0.460669	-1.2953	-1.44252	-1.4266	-2.25981	-3.37639	-2.95815	2.30074	-1.33555	-9.24647	-0.477666	0.394299	-1.10803	-0.259804	1.13165	-0.998629	1.45252	-2.31138
10589	2.13379	0.200398	2.4141	1.40396	-0.0505334	-0.952087	0.261127	0.364842	-2.07873	0.986076	-0.659919	0.747723	0.292781	0.394087	2.10842	-0.368666	0.406038	1.37983	-0.228111	-0.846226
1059	-2.67155	0.143454	1.47375	-0.465276	-2.73134	0.0363001	-2.19439	-0.318413	-1.3501	2.25714	-1.50708	-3.89608	-0.10557	0.622892	0.161121	0.799075	2.26037	-0.627315	2.79785	0.836602
10590	-1.57612	0.981217	-0.986956	-0.50624	-0.189927	-0.658226	-5.81634	-3.27619	-1.66022	0.130674	-2.38364	-7.06161	-0.884623	1.52754	-1.25107	-0.739294	1.09248	-2.32589	1.12905	-1.88309
10591	-0.929996	1.20395	-0.771917	0.294876	0.315915	-1.48738	-3.19394	-1.34159	0.0415391	-0.241618	-2.64361	-3.6812	-2.71804	2.11783	-1.58328	-0.528522	-1.25234	-1.74179	2.52673	-1.97508
10592	3.24589	0.329066	-1.05573	-1.65912	0.602166	0.128782	0.36161	1.02132	-2.49331	0.387477	-2.29053	-0.996264	-1.1076	0.0429003	-1.39143	-0.3458	0.88857	-1.60528	0.861478	-1.88309
10594	0.176461	0.393224	0.235925	0.36	-0.354686	-0.57943	-4.7759	-0.125623	-0.448314	2.83665	-0.148452	-3.08523	-0.269645	0.153444	0.732785	0.475903	-0.0974047	0.79777	3.97297	2.00785
10595	-2.47918	-0.377194	0.0777202	-0.649142	0.271069	-0.706443	-0.99103	-1.77009	-2.32576	1.23607	-2.56456	-4.75868	0.742143	0.307817	0.366	-0.406953	0.401709	-1.82823	0.359387	0.30514
10598	1.61782	1.49993	-0.208351	-0.440165	0.597679	1.19836	-2.57055	0.94438	1.04777	1.00378	-0.140402	3.12486	-1.19083	0.990558	0.816905	0.192328	-3.10938	0.312535	0.40904	0.387482
10599	-1.41493	0.981217	0.888503	-0.50624	-0.189927	-3.15162	-1.2585	0.332717	-0.652943	1.54695	-2.41124	-4.20495	1.05198	0.906981	-0.570536	-1.5628	0.445632	-1.94346	0.284127	0.727415
1060	-0.56632	0.425071	-1.09449	-1.71343	1.28885	-0.52306	1.57117	1.78324	0.821891	1.11614	-1.10006	0.339891	-1.61425	1.18637	-1.35685	0.217862	1.01533	-1.71862	1.1277	-1.87568
10600	1.99416	0.322375	-2.08575	0.922716	4.22153	0.195263	-0.814157	0.282529	0.116553	-1.4853	0.849293	2.85161	-1.3233	-1.92178	-0.649053	-1.91987	-4.57495	0.464616	-4.36022	-0.781786
10602	8.83157	1.97201	2.41046	1.30973	2.3047	3.47347	3.42241	4.26148	2.75755	1.65772	2.34581	6.55643	0.321576	-0.587706	3.1875	-0.385695	-0.229077	2.53731	0.00823137	2.60527
10603	-6.1032	-2.86944	-0.705089	-1.63028	-2.53684	-0.146561	-5.89521	-2.31293	1.03259	2.60946	-2.25582	-5.73514	-1.42372	-0.261373	-2.4543	-1.26114	2.32467	-0.678436	4.43485	1.55382
10605	0.711896	-0.159468	-0.314372	-1.20136	1.99813	-1.61046	-2.84749	-1.83665	-0.392277	0.138654	-0.89645	-3.73854	-1.60266	0.613371	-0.766655	-0.203292	-0.484356	-1.24191	-2.63545	-1.46395
10606	1.90819	2.17657	-1.91949	0.131566	-1.24029	-0.196545	-0.701453	-0.129421	1.45445	-0.538893	-2.29871	2.10386	-1.12752	-0.172514	-3.14304	1.00594	-1.12371	-1.04887	-0.473661	-1.19408
10607	-2.67552	-0.470901	1.48244	0.473679	-1.57226	0.152819	-4.76198	-1.33374	0.751295	1.88518	-2.81118	-1.55788	-0.864483	0.899749	-0.366157	0.725735	3.62701	-1.05513	10.9884	0.228653
10608	-1.18973	-0.377526	-0.0466294	0.297673	0.591565	-0.301835	-0.775606	-1.41755	-0.00367503	0.871845	-1.86331	-1.04399	-0.249589	-0.818454	-0.269985	-0.249944	0.648827	0.423727	7.03689	-1.40298
10609	-1.29483	0.981217	3.63578	-1.15882	0.292767	-0.106877	1.07316	-1.35671	0.246422	0.353993	-1.65809	0.207576	-0.0758404	0.922796	1.55922	-0.14861	2.80704	-1.57384	6.00211	-0.658533
10610	-1.3112	1.82527	0.430426	2.00801	-1.18681	-3.23992	-2.73337	-1.38454	-0.694123	-0.412318	-2.81222	-9.77311	2.45265	1.32763	0.988718	-1.20356	-0.664874	-1.90327	2.94298	-3.69435
10611	2.09764	-0.866536	0.0177304	-0.121652	0.780239	-2.04877	-0.896312	1.54165	1.253	-0.149904	-0.0121976	1.38091	0.333971	-0.773694	1.06962	-0.946581	-0.85174	-0.864926	-0.430741	1.16486
10612	-2.2097	-0.706337	-1.07311	0.140334	-0.679874	-0.197069	-2.20939	-1.52317	-0.973558	-0.671593	-1.99038	-4.94616	-0.539429	-0.1589	-1.03786	0.487843	0.345634	-1.75834	0.233657	-1.08585
10613	1.41461	-0.102426	-0.509651	-1.23046	-0.742878	1.78639	1.53484	1.84899	4.02914	0.215737	0.349988	7.5305	0.122106	-0.929214	-0.224297	-0.389031	-0.695213	-1.34511	-1.74792	0.599394
10614	4.52387	1.47253	0.695269	0.31788	5.16353	1.98089	-0.488974	-0.741692	1.08211	-0.384972	-0.393015	3.03781	-1.45128	-0.638846	1.50601	-2.17219	-0.53561	0.438812	-0.342576	-1.49278
10615	-1.57612	0.981217	-0.986956	-0.195055	0.269852	-0.853753	-5.62594	-3.22479	-1.66022	-1.33028	-1.89155	-5.16664	1.8426	1.52754	-1.25107	-0.739294	1.09248	-2.09777	1.12905	-1.88309
10616	1.19013	1.2751	1.88205	-0.855259	-1.92774	2.94715	2.06935	-0.17486	-0.805444	0.507713	2.51293	13.1093	0.152224	-0.329902	1.85432	0.770302	3.21714	3.09104	2.42306	-1.08986
10617	-1.2658	0.220392	-1.82468	-2.3455	-2.6295	-0.0618875	-5.73086	-1.57915	2.18844	-0.169224	0.00898035	-2.31117	-1.65119	1.4841	-3.15917	-0.455391	-0.840982	-0.336896	-0.244707	-2.16402
10618	-1.08443	-0.348976	0.555026	-0.666096	-0.410732	0.584416	1.602	1.5643	1.29689	-1.14824	2.08983	1.34137	0.787353	-1.0483	0.44784	0.376254	0.811368	1.15935	-0.824015	0.640996
1062	-1.57612	0.981217	-0.986956	-0.50624	-0.189927	1.96677	-5.81634	-3.22479	-1.66022	-0.443569	-1.81492	-7.04657	-0.884623	1.52754	-1.25107	-0.739294	1.09248	-1.7416	1.12905	-1.88309
10620	-1.61949	0.981217	-0.986956	-0.0105174	-0.553034	-0.752544	-5.48969	-3.26321	-2.48395	-0.224041	-2.02872	-3.91394	-0.601522	-0.204884	-1.25107	-0.739294	1.01303	-1.94184	1.12905	-1.88309
10621	2.22598	1.24779	-0.986956	1.77307	1.01089	-0.677574	-4.66981	-2.58609	0.269368	0.818427	-1.94468	-0.948226	-1.74626	1.52754	-1.25107	-0.208633	0.665953	-2.09714	1.12905	-1.88309
10622	-1.31946	0.958558	-1.02036	-0.509977	-0.0437036	-1.43382	-2.78765	-2.78638	-2.63969	-2.40089	-1.92734	-4.66784	-0.479697	0.459785	-1.29111	0.659943	1.09248	-1.78533	0.18764	-1.88309
10623	1.22633	-0.0138241	1.77292	-0.418073	-2.13221	1.53702	-1.37642	0.0528893	-0.0896762	-0.0813408	-0.55907	1.42103	-0.895372	3.15361	-0.563636	1.54135	1.15259	-0.0118441	1.37699	-0.00955442
10625	5.96541	1.68117	-0.944932	0.903809	0.608117	-0.430869	1.47943	-0.172195	-0.290413	-0.632781	1.9121	2.06579	-3.04737	-0.735783	-2.61568	-1.27382	-0.334101	0.40994	-3.19361	-2.58938
10626	0.290515	0.824928	0.696127	0.159668	-0.109555	0.246117	-0.554619	0.723355	0.202583	-3.42491	1.12225	-4.58241	1.64083	0.584907	1.13925	0.562503	0.828234	0.0923993	3.87614	-0.119515
10627	-1.53334	-0.621552	1.00092	-1.96589	-0.613179	-1.75528	-0.143559	-0.502498	-3.72581	-1.29175	-0.368035	-4.00192	1.86343	1.80812	2.91882	0.976538	0.679066	-0.74167	-2.5884	1.4116
10628	-2.45941	-1.05774	-1.90366	-1.41069	-2.45631	0.775436	-4.27206	0.886646	-1.71708	3.476	0.896169	1.30435	-2.33863	-1.40859	-0.726957	-0.919152	-4.47493	1.18216	-1.23386	-0.225505
10629	0.216458	1.74057	0.645061	-0.995681	-0.712808	-1.47497	-2.74922	-2.80924	-0.0744838	-0.111376	-2.29453	-2.43388	-0.63598	0.280163	0.624813	-0.386651	0.211364	-2.26642	3.7268	-1.83856
1063	-1.57612	0.981217	-0.986956	-0.0555367	0.313738	1.33523	-5.59153	-3.22479	-1.66022	-0.223037	-1.83803	-4.97713	-0.664304	1.58506	-1.25107	-0.739294	1.09248	-1.39101	1.12905	-1.88309
10630	2.8555	-1.8865	0.155768	0.995776	1.39191	0.404561	0.631124	-1.32632	2.15102	0.620865	-2.24367	-0.397548	-0.395893	-0.185177	-0.572863	-1.05357	0.486738	-1.67563	0.439565	-0.332138
10631	0.797866	-3.57379	3.83796	-1.49013	-0.42193	7.98448	6.42031	3.24278	-0.4178	-0.571737	2.66176	9.39279	4.35705	-0.433005	2.67256	1.36607	-1.05425	6.75932	-0.697859	1.18455
10632	-3.40343	0.669307	-1.86732	-1.07194	-2.62228	-2.64403	-4.60183	-2.42787	-1.88693	-1.29227	0.259683	-9.44918	-0.520712	0.724391	-1.92867	-0.0833278	-0.10127	-0.523288	-1.2666	-1.63724
10633	-1.29038	0.982101	-0.947378	-0.332242	-0.0703405	-1.00877	-1.7596	-1.99162	-1.46153	-1.08019	-1.02912	-4.21196	-1.46251	1.09485	0.971605	-0.0249067	1.09248	-2.14862	-0.123675	0.562367
10634	-0.564143	-0.711969	5.73293	2.71921	-1.08418	0.837217	3.16652	2.38049	1.65151	0.344595	-1.03386	3.54679	0.958521	0.294397	1.73644	0.910717	1.07897	-0.857181	4.08516	0.0188791
10635	-1.57612	0.981217	-0.986956	-2.12116	-2.28022	0.977101	-3.47499	-3.22479	-1.66022	-0.322454	-1.73845	0.809774	-1.05373	1.92416	-1.25107	-0.739294	1.09248	-1.5697	1.12905	-1.88309
10636	-2.77172	-0.313658	-0.407007	-0.279381	0.0467627	-0.698096	-1.90251	-2.1474	-2.00033	0.932808	-1.62129	-6.95137	-0.939383	1.10306	-1.19686	0.0962035	0.532623	-1.45533	0.969771	-0.661245
10637	-1.57612	0.981217	-0.986956	0.308621	0.425053	0.213186	-2.49003	-3.22479	-1.66022	-1.2546	-1.60152	-7.04657	-0.884623	1.52754	-1.25107	-0.739294	1.09248	-1.51674	1.12905	-1.88309
10640	1.87258	1.26119	-2.20752	-0.50624	0.342094	-0.76222	-2.20656	-2.13922	-1.17662	0.5879	-2.85267	0.0575734	-3.23257	-1.95555	-1.84927	-0.802843	1.03383	-2.80332	-1.67648	-2.05429
10641	-1.3857	0.642553	0.495449	-0.563769	-0.107532	0.239312	-2.24223	-1.83212	-1.38718	0.811837	0.0687799	-1.67041	-1.12867	0.449521	-0.191119	0.48114	1.19866	0.804207	2.2141	0.0270195
10643	-1.57147	0.912342	-1.1271	0.807374	0.562386	0.44148	0.822219	-2.89953	-1.55665	0.774322	-1.8887	-6.17433	-1.15086	0.613128	2.46668	-0.739294	1.09248	-1.89599	1.10459	-1.88309
10644	-1.06919	0.981217	-1.01343	1.88375	-1.30826	-0.453821	-2.45876	-2.9612	-0.913486	-0.991372	-1.33885	1.74012	-1.89491	-0.6197	-1.08095	-2.65084	-2.53519	-1.32998	0.522067	1.29134
10645	-0.665613	-0.595543	0.753349	-0.0538795	0.759371	0.0840229	2.58739	-1.02533	-1.1067	-0.211287	-0.535057	-0.849337	2.45231	0.403554	1.62229	-0.408228	0.0984418	-1.15314	0.969129	-0.414421
10647	-1.08198	0.983947	-1.14088	-0.50624	-0.754687	-2.79113	-0.958212	-0.374151	1.45745	0.349478	-1.73335	-2.45924	-2.05651	1.22377	0.65943	-0.0210284	-0.747916	-2.66799	6.85895	-0.660303
10648	-1.57612	0.981217	-0.986956	-0.50624	-0.189927	2.39567	-5.81634	-3.22479	-1.66022	-0.398953	-1.74208	-7.04657	-0.884623	1.52754	-1.25107	-0.739294	1.09248	-1.53353	1.12905	-1.88309
10650	-1.57612	0.981217	-0.0482682	-0.50624	0.265422	-0.652258	-4.773	-3.22479	-1.66022	0.239069	-2.24358	-5.01851	-0.700205	2.11274	-1.25107	-0.739294	1.09248	-1.9617	1.12905	1.15786
10651	0.622429	0.738355	-0.450537	0.876599	-1.06448	-1.5606	-4.09267	-1.18072	-0.838014	-2.83002	-0.895677	-4.26439	-0.175673	0.0443369	-1.64685	-1.16657	-5.59683	-0.504011	-3.89799	-2.29624
10652	-1.80391	-0.234303	1.31215	1.41844	-1.05928	2.19366	-0.519903	-0.813173	1.268	1.79977	-1.15067	-1.00148	0.44656	0.228454	0.626069	-0.202541	0.258969	0.326346	0.384632	-1.51372
10653	-2.7667	0.971595	-0.428493	1.18941	0.619363	2.01839	-0.0547434	-1.53735	-1.38606	0.615895	0.175059	-3.30575	0.849207	-0.898877	0.00756601	-0.0423299	0.965709	-0.575101	-0.0403902	-0.766954
10654	-2.44987	1.57888	1.31673	-0.658908	-0.517962	-2.10856	-0.194418	-1.98181	-1.24943	-1.26971	-0.745724	-6.3422	1.19865	1.56989	0.51795	-1.54932	1.55888	-1.22988	2.79041	0.18105
10656	-1.04804	-0.285965	-2.30304	-1.45117	-0.257685	-3.68326	-3.28294	-1.1113	0.780323	0.360596	-3.62713	-4.90592	-3.26258	-0.136468	-0.01456	0.158426	-0.661313	-2.00684	-0.0285248	0.476094
10657	2.28049	-0.178826	-1.64764	-0.629476	1.29063	1.83256	1.05702	0.825023	1.04318	-0.260584	2.30555	3.28825	-1.5737	-1.87342	-1.30211	0.764384	-0.683985	2.48998	-0.0597758	2.30335
10658	0.988657	-0.111146	-0.268692	0.76483	1.69344	0.870332	0.372218	0.370018	1.17573	-0.553153	1.31042	3.13327	-1.45215	-0.746976	0.0140883	-0.214824	-0.0105163	1.4557	0.623672	2.29326
10659	7.32328	-0.096945	3.21222	-0.52844	3.41955	2.30107	6.09309	5.1804	1.86592	0.475911	4.19165	11.3761	2.76402	-1.41675	3.00505	2.46659	0.0908855	3.60499	-0.364314	2.48917
1066	-3.08931	1.97094	-1.49095	2.13998	-0.290479	-2.91183	-3.64024	0.827328	-1.25687	-0.167535	-2.36616	-6.51047	-2.24814	-0.462779	-0.753669	-0.162513	3.25415	-1.87711	2.97044	1.34256
10660	-1.57612	0.981217	-0.986956	-0.50624	0.215186	-2.08486	-5.86823	-3.22479	-1.66022	-0.398442	-2.50209	-7.07191	-1.17221	1.52754	-1.25107	-0.739294	1.09248	-2.20013	1.12905	-1.3309
10661	-1.57612	0.981217	-0.986956	0.129461	-0.895862	-1.26685	-5.81634	-3.22479	-0.868001	1.32977	-2.02264	-4.40892	-0.123713	1.52754	-1.25107	-0.739294	1.09248	-1.96177	1.12905	-1.14338
10663	-1.73119	0.981217	-1.03013	-0.955751	0.569582	-0.395484	-5.42679	-3.26243	-1.66022	-0.628842	-0.597121	-6.97047	-0.180972	-0.405886	-1.25107	-0.739294	1.09248	-0.0539998	1.12905	1.31031
10664	1.66917	-0.193923	-0.183246	-0.205735	1.38896	-1.89296	-3.07597	-0.185854	1.96343	1.51668	-0.995718	0.668477	-2.0461	0.328144	-0.543413	-0.424577	-0.236252	-1.15608	1.41507	2.43375
10665	-1.4223	-0.00875618	-0.506343	-0.50624	0.25182	-1.5579	-2.99582	-1.82847	-2.28923	-0.237302	-2.62368	-4.91633	-1.80301	0.792562	-0.131667	-0.739294	1.09248	-2.5056	0.445253	0.661222
10666	-0.130638	0.981217	-0.986956	-0.0972528	-0.189927	-2.34736	-5.81634	-3.22479	-1.66022	0.842453	-1.82031	-6.75184	-0.80129	1.52754	-1.25107	-0.739294	1.09248	-1.75435	1.12905	-1.88309
10667	-0.408498	0.13595	0.194982	0.520929	-2.42428	-1.70343	-3.07959	-1.59892	0.719126	0.934754	-3.14328	-5.09099	-1.65138	-0.514072	-1.50249	0.252287	2.09737	-1.47625	2.00633	-1.24262
10668	1.24175	0.636436	-1.8787	0.507117	-0.402709	0.0506605	-5.65066	-1.27153	1.57859	1.27097	-1.07792	-3.49935	-3.86307	0.0455964	-1.25297	-0.919973	-0.630757	-1.87865	-3.18756	-2.03143
10669	-1.57612	1.66431	-0.986956	-1.47448	-0.189927	0.193784	-5.67191	-3.22479	-1.14318	0.97997	-1.97955	-6.74675	-0.534711	0.3831	-1.25107	-0.739294	1.58829	-1.77244	1.12905	-1.88309
10670	-0.119701	-0.0253599	0.664884	0.316136	0.891748	-0.473553	-3.24223	-1.162	1.34504	-0.493107	0.549243	-4.09348	-0.377546	-0.424185	-0.138648	-0.875969	-0.935397	0.668779	4.38165	-1.23645
10671	3.02215	0.38965	1.2881	2.18435	3.0964	0.419015	1.3361	1.66304	0.870993	-0.0313399	1.35188	0.836056	1.75926	0.213528	0.724446	-0.517231	-3.45531	0.867547	-3.99704	0.168629
10672	-1.25435	3.70922	-1.15126	0.411716	-0.52505	-1.03397	-1.35881	-1.03392	-0.43034	1.49211	-2.90038	-0.39811	-2.19082	-1.52978	-1.58675	-0.739294	1.09248	-3.63959	-0.888176	-1.88309
10675	-0.518132	0.981217	-0.185376	0.0691157	0.926715	-0.562471	-0.891779	-2.66007	-2.28077	-1.09235	-2.30653	-2.61113	-0.245635	0.256082	-0.490618	0.333465	1.46417	-1.99506	0.374116	0.507917
10677	-1.93965	0.945356	-1.96001	-1.22165	2.35317	-1.19306	-4.07752	-1.10844	0.0498455	0.147967	-3.05962	-3.80439	-2.30407	0.902262	-2.95182	0.116786	0.453022	-2.3347	-0.329436	-2.41138
10678	-1.74353	0.980329	-1.13624	0.271746	-1.48067	0.727749	0.425918	-2.35134	-1.5773	-1.0777	-0.113624	1.42634	-1.51152	0.986935	-1.37613	-0.739294	1.09248	-0.495305	1.12674	0.750404
1068	-1.57612	0.981217	-0.986956	-1.53953	-0.189927	-1.42072	-3.87169	-3.22479	-1.66022	-0.398953	-2.15496	-6.71748	-0.884623	1.52754	-1.25107	-0.739294	1.09248	-1.7578	1.12905	-2.1358
10681	-1.23875	0.664421	1.57205	2.87626	-1.15632	-0.393942	-4.14906	-2.85582	-1.45469	0.0561768	-1.67172	-4.17939	-0.545595	1.21514	0.83091	-0.138593	0.357383	-1.40706	0.656958	-1.725
10682	-2.29654	0.466791	0.835372	0.17544	-1.88047	-0.193849	0.462071	-1.17024	-1.43363	0.481177	-1.65611	-5.06139	0.714059	0.809128	-0.632016	-0.00586461	1.15279	-1.11764	1.7252	-0.185228
10683	-1.01714	0.981217	-0.874494	-0.50624	-1.29603	-1.88991	-2.18692	-2.69806	-1.66022	-0.643694	-2.61317	-4.03142	-1.22331	1.9077	-0.908858	-0.739294	1.09248	-2.56047	0.422739	-1.88309
10686	-1.57612	0.981217	-0.986956	-0.50624	0.0164798	-0.338524	-2.02551	-3.22479	-1.66022	0.689907	-1.96574	-7.04657	-0.884623	1.51321	-1.25107	-0.739294	1.09248	-1.92902	1.12905	-1.88309
10687	-1.57612	0.981217	-0.986956	-0.50624	0.163385	0.0829455	-6.07294	-3.22479	-1.66022	0.856805	-2.14842	-6.22734	-1.39828	0.899299	-1.24012	-0.739294	1.09248	-1.93763	1.12905	-1.88309
1069	1.92663	0.79207	2.36867	0.382119	-0.339773	1.37735	6.33068	1.21849	3.22868	-3.15158	2.57763	1.08622	2.54204	1.949	0.06021	0.407625	1.79123	3.04647	-0.930168	1.46333
10690	-1.57612	0.981217	-0.986956	-0.50624	-0.189927	1.09183	-5.81634	-3.22479	-1.66022	-0.48111	-1.85455	-7.04657	-0.88369	1.52754	-1.25107	-0.739294	1.09248	-1.74648	1.12905	-1.88309
10691	-1.57612	0.981217	-0.986956	-0.224015	0.57045	0.0464886	-5.81634	-3.22479	-1.66022	0.275246	-1.72912	-6.69862	-0.46632	1.52754	-1.25107	-0.739294	1.09248	-1.70805	1.12905	-1.85117
10692	-1.57612	0.981217	-0.986956	-0.50624	0.12816	-0.584674	0.159297	-3.22479	-1.66022	-0.690612	-1.70423	-7.04657	-0.884623	1.52754	-1.25107	-0.739294	1.09248	-1.58917	1.12905	-1.88309
10693	6.55101	0.542061	0.278325	1.59049	1.35292	0.313368	-0.381938	-1.14855	0.216174	-1.44597	-1.52785	0.119675	1.07213	1.78883	0.423636	-2.43547	-2.19623	-1.80547	-0.45751	-1.88309
10694	1.33502	-0.354582	0.268425	-0.147824	0.74026	1.71	-0.160727	0.767164	0.0570824	-0.677673	2.23649	2.41172	-0.0893579	0.408432	0.273223	0.228602	0.182811	0.723442	-1.31807	-0.960317
10695	-2.35887	-1.95581	-1.05648	-0.034116	-0.5476	2.69583	0.141526	-1.2524	-1.8694	-0.607106	-1.11588	-0.179673	0.236739	-0.687122	-0.24909	1.25771	1.06401	-0.995331	-0.392832	-0.98457
10699	-1.57612	0.981217	-0.986956	-0.50624	-0.189927	0.837819	-5.81634	-3.22479	-1.66022	0.812782	-1.84474	-6.47862	-0.884623	1.52754	-1.25107	-0.739294	1.09248	-2.31731	1.12905	-1.88309
107	-1.35595	-0.0451998	-0.707799	-0.132421	-0.231118	-4.71978	-3.46933	-1.797	0.924413	0.263827	-3.6118	-3.93201	-0.918383	-0.0761889	-0.389463	-0.436786	0.330499	-3.52353	0.419411	-0.395125
1070	1.21405	0.343471	-3.54712	-2.71485	5.58844	-1.05093	0.293775	0.988068	2.38347	-3.70577	-0.502367	3.07254	-5.38754	-0.401361	-0.294287	1.10166	-1.59854	-2.04169	-3.04508	1.43719
1071	-1.57612	0.981217	-0.986956	-1.29724	-1.85335	-0.66878	-5.81634	-3.22479	-1.66022	-0.398953	-2.07951	-7.07697	-0.884623	1.52754	-1.25107	-0.739294	1.09248	-1.84479	1.12905	-1.88309
10712	-0.700419	0.54915	0.130772	-0.355791	-0.0293224	2.32662	-1.48324	-1.4568	0.357176	1.36342	0.186954	-3.55738	-0.522679	0.335013	0.062635	-0.428362	1.58536	1.47389	3.80934	0.962287
10713	-0.633024	-0.0587216	-1.21975	0.46221	-0.580569	-0.937773	-3.36655	-0.957552	-0.731655	-0.52062	-3.33424	-2.99833	0.046909	-1.38488	-1.973	0.650531	-1.48297	-2.29214	-0.51643	-0.873213
10714	-1.31441	0.236075	-0.757877	1.85599	-1.16609	-0.573291	-1.09161	0.284932	-1.93764	-1.68211	-1.59679	-0.1995	0.129925	-0.108313	0.103189	-1.05052	-0.00653143	0.188718	0.892159	-1.94531
10716	-1.57612	0.981217	-0.986956	-0.50624	-0.189927	-0.540642	-4.00874	-3.22479	-1.66022	-0.50059	-2.27661	-7.04657	-0.87987	1.52754	-1.25107	-0.739294	1.09248	-2.53521	1.12905	-1.88309
1072	-1.62197	-1.20069	5.61007	-0.353292	-2.04355	2.90373	9.41182	3.0198	0.752062	-0.101279	6.15546	5.42024	3.67211	0.433586	3.89636	1.29823	2.64057	4.74121	2.93455	2.09452
10721	-1.57612	0.981217	-0.986956	-1.09145	-0.189927	-0.927829	-3.19925	-3.17933	-1.15379	0.718689	-2.36181	-7.13586	-0.858335	1.70765	-1.25107	-0.739294	1.09248	-2.39404	1.12905	-1.88309
10723	1.5363	-1.98355	3.21672	1.15596	-0.500274	2.77686	6.59074	3.31761	-0.363697	2.49529	3.67221	6.25414	3.58939	-1.20008	2.28902	-0.208506	1.68651	4.65628	3.70893	-0.241801
10724	1.10468	1.91411	-1.08833	1.99305	1.84402	1.34755	-0.32159	1.84659	0.449015	0.500655	1.39908	3.83151	-3.21557	-1.13637	0.147476	0.386705	-0.0866233	0.168305	-3.22751	1.04482
10725	-2.17344	1.42372	-1.39631	-1.9856	1.34896	2.38083	-3.55082	-0.99629	0.540612	-1.13507	-1.34064	2.53561	-1.00486	0.0760197	-1.71594	-0.739294	1.09248	-1.46199	-0.898777	0.587798
10726	-0.319582	0.222601	0.700792	1.07489	0.394453	0.857347	-3.15542	-0.273871	-1.127	1.33967	-0.713799	-0.0381172	-0.165798	0.456714	0.73999	0.217249	0.447573	0.270592	1.74729	0.997707
10728	1.42682	0.113883	-0.448883	1.26891	1.31993	-2.71094	-2.26725	0.422875	-1.10814	-0.271282	0.281095	-2.21191	-1.80522	0.265535	-0.191835	-1.01462	-3.06526	-0.322106	-1.86603	-1.08673
10730	1.08573	-0.285849	-2.90037	-0.727069	1.64842	-0.833732	-4.04722	-0.607339	-0.271799	-1.47854	-0.514882	-2.81514	-2.34401	-0.727058	-3.78619	0.046676	-0.18276	-0.187569	-3.40398	-0.330135
10732	3.94525	0.36199	-0.171498	1.42721	-0.101804	-0.00238745	2.83329	0.736003	2.46569	-1.44106	-0.73043	2.39113	0.862569	-0.422228	-1.06586	1.13444	1.32473	-0.416751	0.929164	0.331607
10733	-1.57612	0.981217	-0.219008	-0.50624	-0.0770661	-0.192949	-5.63489	-3.22479	-1.66022	-0.408518	-1.88242	-6.7245	1.41657	1.84411	-1.25107	-0.739294	1.09248	-1.62634	1.12905	-1.78101
10734	-1.57612	0.981217	0.0105882	0.106177	0.635916	1.01662	-3.55447	-3.22479	-1.66022	1.29529	-1.51234	-7.00392	-0.8305	0.533163	-0.232828	-0.739294	1.09248	-1.39849	1.12905	-1.88309
10735	3.29367	-0.542972	-1.53905	1.14873	3.39518	0.655933	1.34542	2.42836	0.130838	-1.76751	1.23713	3.00391	-0.607928	-1.68224	-1.01661	1.07337	0.250457	0.747158	-2.54011	2.81099
10736	-1.40328	1.27223	-1.6927	-1.64465	-2.13839	-0.857125	-2.77063	-0.625766	0.244957	2.331	-4.97888	2.40654	-3.44197	0.775878	-2.33791	1.09168	-0.534307	-3.94171	5.11893	-1.87708
10737	-1.57612	0.981217	-0.986956	1.93639	-0.189927	0.962373	-5.81634	-3.22479	-1.66022	-0.429777	-1.94857	-7.03436	-0.884623	1.52754	-1.25107	-0.739294	1.09248	-1.64247	1.12905	-1.88309
10738	-1.03621	0.981217	-0.766772	-1.18797	-0.189927	-0.336248	-1.56012	-1.56232	-1.79849	-0.398953	-0.846647	-3.06321	-1.64652	-0.589674	-0.868067	-1.00284	1.16743	-1.88716	-0.308722	-1.88309
10739	-1.57612	0.981217	-0.986956	-0.169681	-0.189927	1.3182	-1.65236	-3.22479	0.715781	0.663759	-0.874266	-3.6115	-0.794315	1.52754	-1.25107	-0.739294	1.67273	-2.1951	1.12905	1.46556
10740	-1.57612	0.981217	-0.986956	-1.45188	-0.189927	-0.0728763	-5.81231	-3.22479	-1.66022	-0.398953	-1.85827	-6.93835	-0.884623	1.52754	-1.25107	-0.739294	1.09248	-1.69315	1.12905	-1.88309
10741	-1.1801	0.981217	1.5988	-0.50624	-1.23621	0.921106	-1.00819	-1.92304	-1.14228	-0.442084	-1.83014	-3.75216	0.151328	-0.446154	-0.594107	-0.739294	1.09248	-1.68357	0.0440767	-1.88309
10742	0.455818	-0.318521	1.16538	0.315357	-0.257017	1.03221	-0.148308	-0.148812	0.028415	1.50121	1.40895	-2.75897	-0.226489	0.0555781	1.03467	-0.466747	-0.323831	0.982418	-1.3288	-0.612164
10743	-1.57612	0.981217	2.31424	-0.18331	-2.20321	0.490749	-3.68707	-3.22479	-1.66022	1.48032	-1.85179	-4.46025	-0.206349	1.52754	-1.25107	-0.739294	1.09248	-1.62615	1.75154	-1.64016
10744	-1.57612	0.981217	-0.986956	-1.45836	-0.844801	-2.0967	-1.04274	-1.94321	-1.18397	0.348459	-2.09705	-2.76328	-0.875263	2.29679	-0.774517	-0.739294	1.61564	-1.86453	1.12905	-1.88309
10745	-0.958309	1.99585	-0.979986	3.26297	-0.149756	2.59058	-5.09611	-3.22479	-1.66025	-0.325049	-1.19107	-0.821637	-0.825612	1.39832	-1.25107	-0.739294	1.09248	-1.22182	1.22326	-1.74256
10746	1.36757	2.05719	-1.06065	-1.42487	0.225862	-2.30654	-2.44574	0.260173	0.0638421	1.55616	-3.42143	-2.78518	-1.91169	-1.44899	-1.19808	-0.739294	1.09248	-3.77731	0.423784	0.141073
10747	-1.59858	0.868118	-1.0651	-0.50624	-0.0434597	-0.938281	-3.21427	-2.22295	-2.73029	0.844401	-1.8095	-5.52432	0.273018	0.461767	-1.00378	-0.739294	1.09248	-1.77866	3.68386	-0.267306
10748	-1.35997	0.981217	-0.986956	0.542946	-0.189927	0.250519	-5.72909	-3.22479	-1.66022	-0.398953	-2.04227	-7.04657	-0.884623	1.52754	-1.25107	-0.739294	1.09248	-2.03597	1.12905	-1.88309
10749	-2.4722	0.024809	-1.28394	-0.839717	-0.513277	-0.521614	-5.69297	-2.27906	-1.64178	1.43941	-3.06172	-4.58012	-1.30606	-0.898697	-0.78423	1.82774	1.8219	-1.71376	0.830287	0.360599
1075	0.780313	-1.752	3.3326	-0.214959	-2.13761	2.21885	7.60288	3.09228	6.26075	-1.81807	3.14531	7.46686	2.97771	-1.30666	4.60036	-0.659462	-1.53865	5.26317	1.26553	1.9407
10750	-1.38611	0.981217	1.4727	-0.50624	-1.8688	-1.60522	-1.25231	-1.23933	-1.67265	1.16784	-1.89017	-3.2024	0.698342	-1.31262	-0.984409	-0.739294	1.09248	-1.48414	1.14018	-1.39482
10752	-1.04379	0.981217	-1.02635	-0.504911	0.82389	0.500514	-0.767814	-2.88842	-0.282759	0.303827	-1.0102	0.291176	-1.2021	1.41365	-1.28002	-0.739294	1.09248	-1.51668	0.962172	-1.88309
10753	-2.2044	0.981217	-0.97869	-0.50624	0.664763	-0.409495	-3.80073	-3.31417	-2.18166	-0.220357	-1.93171	-4.4664	-0.805767	0.0188589	-0.930082	-0.739294	1.66529	-1.86025	1.37629	-1.88309
10755	-4.22514	-0.243369	-0.598531	-0.949629	-1.02087	0.0960319	-1.38934	-0.988849	-2.26746	0.714938	-0.127342	-3.03876	0.318388	-0.39175	-0.978196	0.610833	1.66078	0.109724	2.42777	0.817981
10758	1.05098	0.538446	-0.241581	-0.701278	-2.7878	1.18245	-1.11192	1.60485	0.158578	1.10659	-1.55814	-0.1586	-2.54244	0.0983846	-0.259531	-0.0629175	-0.243532	-1.6604	2.24088	-1.38725
10761	-1.57612	0.981217	-0.986956	-0.50624	-0.189927	-1.83325	-1.82173	-3.22479	0.305305	-0.528025	-2.91467	-3.19728	-0.884623	1.15995	-1.25107	-0.739294	1.09248	-3.02112	1.12905	-2.251
10762	-0.884269	0.526928	-1.43903	-0.236755	-0.313288	1.68346	0.161304	0.25564	-0.0805511	0.117119	-0.714679	4.01976	-2.07977	-0.529571	-0.807705	0.309506	-0.293197	-1.22088	-0.814	0.585363
10763	6.05013	-2.1327	5.82941	-0.50624	0.365303	2.09508	11.6858	5.3015	0.160941	-2.90615	5.80786	6.67726	7.02986	0.119578	4.90489	1.90748	3.70678	6.6579	-0.153551	2.46771
10765	0.941614	-0.564792	1.41989	1.37203	-1.61796	1.3213	3.58983	2.06876	0.0632442	-0.949917	-0.196594	2.70611	0.105216	-0.132399	-0.359389	0.195555	0.743334	-1.23661	0.0364246	0.176375
10766	-0.912059	-2.24515	-3.47463	-3.50495	0.560968	-1.54974	-6.85908	-1.57595	0.0810222	-1.42237	-3.82504	-1.00036	-4.53999	-1.37901	-2.39588	-0.0641195	2.47979	-2.89405	4.27891	3.3857
10767	0.938009	-0.832298	-1.18231	3.73578	3.08957	-4.19161	-3.02284	-2.14541	-1.3319	-0.937664	-1.88084	-6.79619	-0.846311	1.07849	-3.88494	-0.3857	0.303783	-2.07933	-3.98369	-1.06758
10768	1.97119	0.568412	-1.0434	0.136104	3.96098	-0.885387	-3.46387	-0.855177	-0.325946	0.98312	-1.36342	-2.04186	-2.7961	-1.37934	-1.2442	-1.23372	-2.92465	-0.346578	1.07365	-1.11929
10769	2.32598	-2.23903	3.93487	-0.50624	2.01095	-0.533887	5.57525	3.80775	1.40566	0.132082	1.47392	3.47645	1.52069	0.936188	3.44892	0.697269	1.02082	0.042025	-1.01101	0.937489
10771	3.08889	0.272067	-4.62096	0.210863	2.20686	-0.505294	-3.34027	-1.63592	0.684808	0.448567	0.287634	-2.19839	-2.91889	-3.03018	-3.49549	-0.878495	-2.87043	0.442557	-3.06305	1.68424
10772	3.26061	0.350861	-2.09198	1.61216	3.15137	0.16946	0.525038	0.881092	1.57366	-2.70834	-1.6472	5.78712	-1.44621	-1.08749	-1.98288	0.215751	-0.243547	-0.170283	-3.72777	2.02098
10773	-0.710482	1.96061	-0.94571	-0.50624	0.728713	-1.16103	-3.61199	-1.02205	-1.038	1.38484	-2.71787	-2.54044	-0.418088	-0.808608	-1.1446	-0.739294	1.09248	-2.38365	0.385192	-1.88309
10775	2.22232	0.474217	1.30498	-0.640702	-2.26006	0.0116161	1.67142	2.77856	0.705001	0.875252	1.12414	0.678878	0.676134	0.0893807	0.236512	-0.275795	-0.499989	0.931476	-2.33318	-0.388518
10776	2.57775	0.51703	-0.266687	0.0903018	0.73283	-2.12343	-3.64731	-0.20813	-0.822005	-1.92142	1.12122	-8.28032	-1.45023	0.574322	-0.103716	-1.3033	-2.81261	-0.380937	-4.25201	-1.26669
10777	6.00964	1.50456	0.636301	-0.50624	-0.666552	4.59184	3.85512	3.56874	0.845961	0.948362	3.52875	3.73075	-0.683931	0.0566791	-0.837775	-0.739294	1.09248	2.66399	-0.0985174	-1.88309
10778	-0.676115	0.529139	-3.25248	-1.15116	0.369649	-1.26027	-1.63126	-0.586194	-0.728394	-1.08684	-1.77912	-0.153231	-2.10274	-2.61811	-5.75627	-0.907856	-2.40974	-0.564983	-3.19568	-2.1341
10780	-1.57612	0.981217	-0.986956	0.0660413	-0.180679	0.642376	-5.81634	-3.22479	-1.66022	1.10705	-1.95976	-6.37799	1.45155	1.95104	-1.25107	-0.739294	1.09248	-1.66378	1.12905	-1.88309
10781	4.05094	0.379282	0.596413	-1.05296	2.41146	0.104501	4.56789	1.88265	-0.0946408	-0.607534	1.64809	6.23377	0.567063	-1.34975	3.06242	-1.8211	-2.84618	0.588649	1.04999	1.09431
10782	0.889743	1.91841	-0.806524	-0.563935	-4.59436	0.116297	-2.53878	-0.73948	1.6719	-0.000641606	-0.263384	2.36895	-3.38628	-0.802681	-0.384336	0.689724	0.0856283	0.152816	0.709901	1.59932
10785	-1.57612	0.981217	-1.10367	-0.303691	-0.175113	-1.74568	-3.74905	-3.25621	0.616245	0.76529	-2.40689	-3.24572	1.11582	0.832721	-1.3333	-0.739294	1.09248	-1.8384	3.50258	-0.418341
10786	-1.57612	0.981217	-0.986956	-0.50624	-0.189927	0.337268	-5.81634	-3.22479	-1.66022	-0.62032	-1.48654	-7.04657	-0.884623	1.52754	-1.25107	-0.739294	1.09248	-1.74042	1.12905	-1.88309
10787	0.999345	0.760332	-1.26172	-0.35212	0.476782	0.708526	-3.49469	-0.643098	-0.144341	-0.0352487	0.327109	-1.09268	-1.82369	-1.62924	-1.43641	0.589334	0.0939612	-0.786621	-2.82883	-0.465582
10788	-1.57612	-0.213549	3.16712	1.27797	0.665952	2.41848	4.35195	1.9314	0.449961	0.020484	3.21085	1.57976	4.33908	0.0336765	1.20244	-1.28688	1.09248	2.30502	1.12905	-1.88309
10791	-2.69146	0.195914	-0.254647	-0.0432855	-0.248108	1.01513	-1.1923	-2.0992	0.236751	-0.63908	1.37484	-0.388679	-0.0708482	0.703799	-0.355878	-0.761457	-0.624106	2.68413	2.54935	-0.443558
10793	1.08304	0.195901	-2.32929	-2.24705	2.31088	-0.0242767	-0.739951	0.319546	1.84297	-1.37358	-0.532387	1.45036	-0.81477	-1.48764	-0.266335	-0.739294	1.05748	0.509475	-1.68057	-1.88309
10794	-1.63916	0.981217	-1.02567	-1.52432	0.54583	0.377756	-3.63206	-3.11985	-1.47623	1.37492	-1.64608	-5.92107	-0.559968	2.04578	-1.28048	-0.739294	1.54503	-1.82303	1.12286	-1.80321
10795	-1.12289	1.78683	-0.820106	-1.96603	0.933515	-0.328262	0.072037	-3.01351	0.963269	-0.672854	-1.71057	1.45339	1.84453	-0.0395994	-0.956218	1.49305	1.09248	-1.51914	0.514992	-2.29368
10797	6.92863	1.05705	2.01178	-0.984568	3.81528	4.91834	4.22965	1.99333	2.20376	-2.29131	3.10678	9.97284	0.587785	-0.597667	1.21011	0.144389	2.78909	3.83994	-1.27088	0.325656
10798	-1.57612	0.981217	-0.986956	-0.50624	-0.189927	-1.433	-2.72063	-3.22479	-1.66022	0.227967	-2.09488	-7.04657	1.31468	1.52754	-1.25107	-0.739294	1.09248	-2.8231	1.12905	0.579826
10799	1.73505	1.51323	-0.171524	1.00488	-0.0384638	3.14125	-0.471395	-1.53798	0.657727	-0.954318	0.659965	2.565	0.1626	1.21929	1.29927	-0.886202	0.305585	-0.285044	1.54721	-1.48529
108	-4.04285	-0.0547585	-3.11822	-0.929714	1.30048	-2.9519	-7.10677	-2.04673	1.70814	-0.121562	-4.05468	-4.96526	-3.10258	-0.0127409	-2.61202	-0.374093	-0.194915	-2.17901	-0.416487	0.709649
1080	-1.73828	0.981217	-1.14385	0.432025	-2.04994	0.00726725	-4.57904	-2.78486	-1.75119	0.625809	-2.07533	-6.38152	-0.656065	0.77791	-1.46396	-0.631034	1.09248	-1.96577	1.12426	-2.13112
10800	-1.57612	0.981217	-0.701032	-2.1396	-0.0187978	-0.254058	0.18893	-3.22479	-1.65373	-0.54251	-1.82608	-4.85247	0.585769	-0.546441	-1.25107	-0.739294	1.09248	-1.60292	2.7815	-1.39912
10801	-0.694225	-0.462051	2.24367	-0.444566	-0.872542	1.56643	5.32686	0.465141	0.73214	0.275504	4.27305	0.750834	2.12306	0.0469469	2.48962	1.09223	2.34319	4.84943	3.32572	0.867567
10802	8.70028	1.37171	1.23726	0.536504	1.59944	2.35636	1.98729	3.96685	2.98801	0.834846	0.901347	6.18541	0.769192	0.649813	0.305525	-0.235871	0.280798	0.791823	-1.03139	1.21836
10803	-1.57612	0.981217	-0.986956	1.16942	-0.189927	0.427917	-5.81634	-3.22479	-1.66022	-0.398953	-1.74693	-7.04657	-0.884623	1.52754	-1.25107	-0.739294	1.09248	-2.28114	1.12905	-1.88309
10807	2.5271	0.360842	-2.21813	-0.937739	-0.985475	1.82739	0.676059	2.84098	2.64274	1.87631	-0.63985	5.71009	-0.577968	-1.63057	-3.30251	0.926097	0.49515	-0.894081	0.68282	0.870167
10808	3.19767	2.41498	-1.39617	-0.646427	0.429366	3.23464	-0.746209	0.95388	3.3588	-1.18357	1.60216	4.99025	-0.519919	0.0681578	-2.30649	-1.29963	-2.05281	0.0516794	-4.99424	-2.4052
1081	-1.57612	0.981217	-0.986956	-0.50624	-1.35589	0.415039	-5.86587	-3.22479	-1.66022	-0.398953	-1.65479	-7.04657	-0.884623	1.52754	-1.25107	-0.739294	1.09248	-1.59115	1.12905	-1.88309
10810	1.71345	0.0812496	-0.854259	2.24547	3.18945	-0.204439	-2.37485	-0.386686	-0.249531	1.07891	-1.17153	-2.88153	-1.90148	-0.583375	-0.863426	-0.183888	-1.57561	-2.10025	-2.02687	0.567846
10813	-1.6442	0.916115	-1.31881	-0.901045	-2.00024	1.81325	-0.811985	-1.82835	-1.00603	-0.0213444	-1.46741	-3.72075	-1.30924	0.816603	-0.676676	0.809293	0.20195	-1.23396	-0.421525	-1.25054
10814	-1.57612	0.981217	-0.986956	-0.50624	-0.189927	0.313662	-5.64762	-3.22479	-1.66022	0.792041	-1.87484	-4.59597	-0.795388	1.52802	-1.25107	-0.739294	1.09248	-1.98533	1.12905	-1.88309
10816	-1.57612	0.981217	-0.986956	-0.50624	-0.189927	-0.646293	-5.81634	-0.197514	-1.66022	0.94188	-2.16197	-5.523	-0.884623	0.394303	-1.25107	-0.739294	1.09248	-1.88045	1.12905	-1.94707
10817	-1.13535	1.74222	0.0429255	-0.183203	0.191521	-1.66546	-2.18578	-1.6255	0.129403	1.70573	-2.5934	-2.06359	0.473189	0.117512	-0.676714	0.0181906	0.283823	-1.93085	6.77142	0.76442
10818	-0.532031	0.200889	-0.481281	-0.50624	-1.17488	-1.48806	-3.06788	-1.99906	-0.260683	0.434973	-2.88502	-2.65385	1.17342	0.458242	-0.64875	-0.739294	1.09248	-3.01731	0.738318	-0.162853
10819	-1.1605	0.981217	-0.986956	-0.447678	-0.189927	-0.838344	-3.16491	-3.22479	-1.57107	0.255672	-1.91802	-5.9011	-0.338957	1.52754	-1.25107	0.550348	1.09248	-1.86684	3.33636	-1.6646
10824	-1.57612	0.981217	-0.986956	0.279297	-0.189927	0.266728	-3.11958	-3.22479	-2.94373	-0.904286	-1.93556	-7.02016	0.0575374	1.52754	-1.25107	-0.739294	1.09248	-1.90291	1.57269	-0.873314
10825	-1.18337	0.487814	-0.336799	-1.51844	-0.60562	-0.695473	-1.78361	-0.966566	-1.46039	0.861946	-1.82897	-4.11182	-0.400145	-0.0384777	-0.3317	-0.0227626	0.250197	-2.1758	0.335772	-0.334093
10826	-2.75617	-0.331782	-0.420878	1.18281	-0.966855	-0.0210996	-0.822008	0.148317	-0.985109	-0.0836159	0.934949	-2.41944	0.289484	-0.3008	-0.312863	0.471158	0.655206	0.998819	-0.127096	-0.244759
10827	4.45045	0.530895	-0.260803	0.943505	0.309858	-0.626695	0.0983964	1.45772	0.169945	-0.431162	-1.20773	0.444528	-1.51994	1.30392	0.918034	-0.512885	0.939478	-1.9871	-1.08587	-0.190645
1084	-1.23994	-0.261218	-0.101451	-0.711628	-0.897653	-1.38629	-3.30212	-1.46279	-1.99211	1.02587	-2.31495	-6.01461	-0.579391	0.257937	-0.244516	-0.0440234	0.358118	-2.4663	0.599617	-0.411173
10840	0.0534088	0.490558	-3.14742	-0.892781	0.852779	-1.04553	-10.7656	-2.14285	0.0647524	0.471987	-3.85168	-4.59578	-5.65749	-0.667817	-2.28317	-0.606275	1.21771	-1.93387	4.02812	0.020657
10841	-1.42278	0.981217	0.819596	-0.50624	-2.75548	-3.04908	-3.51307	-2.73989	-1.40938	0.495157	-2.40183	-4.51791	-1.13739	1.67472	-1.45134	-0.739294	1.09248	-2.72633	0.314184	-1.88309
10842	-1.43641	0.981217	-1.06314	1.17931	-0.189927	-1.14707	-2.47768	-3.34471	-1.66022	0.225969	-2.67143	-6.02479	-1.30193	-0.0488528	-1.32946	-0.739294	1.09248	-2.57334	0.962224	-1.88309
10844	-1.86761	-0.107633	-0.337205	-0.0224933	-1.33057	0.332702	-1.02135	-0.658347	-0.43054	0.935997	-1.64247	-2.88339	0.0250269	0.0951235	-0.118691	0.316785	1.14971	-1.09679	1.89875	-0.123686
10845	1.04688	0.101874	-1.89522	-0.993899	1.46745	-0.608062	-5.74839	-0.904637	0.61512	-0.795728	-1.0269	-0.559782	-2.9838	-0.135966	-1.8953	0.107786	-2.25191	-2.02986	-1.97233	-0.380044
10846	-1.22221	0.981217	-1.27444	-0.481957	-1.36571	-0.859957	-2.47759	-3.41353	-2.73249	1.29939	-2.04863	-3.28892	-0.898713	1.77104	-1.50343	-0.739294	1.09248	-2.12279	1.73241	-1.72164
10847	-2.30325	-0.430396	-0.238173	-0.0755247	-1.36816	-1.1363	-0.942012	-1.36907	-0.723201	1.28434	-1.86477	-3.5302	0.679622	0.304932	-0.199952	-0.435993	0.00757064	-1.83657	0.619558	0.0997591
10848	-1.473	0.959061	-0.963599	-0.211501	-1.79759	-0.183573	-0.489312	-2.31893	-1.66022	-0.851381	-1.54945	-2.73923	-1.18907	-0.378522	-1.06354	-0.739294	1.09248	-2.06464	-0.263347	-1.74042
10849	0.687453	0.00587004	-1.14972	-1.75228	-1.93358	-0.0263573	-2.23236	-0.0435259	-0.56325	-0.158873	-0.248801	-5.11772	-0.324151	2.34223	-1.65866	0.634679	1.879	-1.71485	-0.258079	-0.919913
10850	-1.26267	0.618964	-0.352804	-0.986997	-0.189927	-3.36929	-0.237669	-2.50406	-2.38234	0.493727	-1.94747	-3.29325	1.46554	-0.340174	-0.531254	-0.110114	0.528102	-1.92968	0.20414	-1.69816
10855	-1.57612	0.981217	-0.986956	0.988506	-0.189927	2.24416	-5.81634	-3.22479	-1.66022	-0.398953	-1.60268	1.11176	-0.884623	1.52754	-1.25107	-0.739294	1.09248	-1.74214	1.12905	-1.88309
10856	1.91789	0.693903	1.30944	-0.79233	0.578824	2.56308	-0.0155547	-1.35881	-1.36977	1.96789	1.31262	-0.483061	-1.27882	1.46728	-0.0636919	1.57185	1.58462	2.92788	4.38836	0.780898
10857	2.92519	-0.0618111	4.73877	3.06479	1.1831	0.612413	5.08611	3.12786	2.28713	0.00667112	2.11243	3.48706	2.93256	-0.0842161	3.66928	-0.273697	-0.632546	1.37395	-0.618132	2.2193
10858	-1.57612	0.981217	-0.986956	-0.50624	0.561611	-0.893809	-4.92259	-1.69714	-0.493886	0.391006	-2.71221	-3.93322	-0.723781	1.52754	-1.25107	0.753288	1.16875	-2.05674	1.12905	-1.88309
10859	-0.953987	0.0296759	-0.467431	1.87567	-1.01185	3.77205	0.708162	-1.38542	-0.407819	1.70076	0.830525	0.806009	0.530997	-0.475493	0.586292	-0.563441	1.09248	1.52585	-0.118532	0.916977
10861	-1.09214	0.269637	-0.365352	-1.29333	-0.214733	-1.90311	-1.88909	-1.90737	-0.147094	1.31503	-2.53347	-4.79502	0.151434	0.694499	-0.163037	-0.0640514	0.202302	-2.37498	2.03382	0.478855
10863	-0.687882	0.981217	-0.967459	1.52507	-2.50652	-0.148046	-0.923923	-1.88676	-2.54598	0.612378	-1.76354	-3.90993	-1.71884	-0.00277199	-0.718602	-0.739294	1.09248	-1.74746	-0.232025	-0.964476
10864	-2.74371	-0.0602315	-1.26012	-0.373034	-1.55904	-1.62651	-2.57551	-1.82702	-2.20816	1.07269	-2.12371	-4.46694	0.419755	-0.0560764	-0.667214	0.360728	1.1697	-2.00519	0.338693	-0.785422
10865	-1.81358	-0.134644	2.24405	-0.313412	0.270635	2.94036	1.79298	-0.673219	-2.18206	1.34996	-0.553515	1.91302	2.73363	1.69493	3.23236	2.39347	6.57465	1.05586	3.68949	0.836597
10866	-1.65652	0.435469	-1.13986	-3.6634	-0.379365	3.77588	1.25795	-3.37989	-1.66022	1.87938	5.58687	23.3451	2.58606	1.43894	3.95704	-0.739294	0.194778	5.72572	1.03473	-1.88309
10867	-1.35797	-0.0741615	2.34294	0.808048	0.213124	2.66601	1.9975	-0.657277	-0.897852	0.232135	0.0906322	0.0764338	2.98965	0.222136	1.2364	0.321517	1.27587	0.844147	0.165249	0.701929
10868	-1.20853	0.0288244	-0.506041	-1.01146	0.320641	2.49407	-2.35233	-0.0519863	-0.661393	2.13878	-0.79203	-2.44257	-0.623986	-0.122649	-1.07006	-0.0749033	0.237356	-0.352752	3.03618	-0.327494
10869	0.0338571	0.404125	-0.150589	-0.0402951	0.612749	-0.414764	-2.27138	-1.39053	-0.899723	1.75438	-1.90214	-2.35785	0.0480513	-0.810367	-0.24862	0.113557	2.53704	-1.07247	6.96419	-1.0915
1087	-1.62845	0.981217	-0.986956	-0.50624	-0.136997	-0.0184781	-4.01247	-3.22479	-1.66022	0.261867	-2.05334	-6.94579	-0.418589	1.08428	-1.15261	-0.739294	1.09248	-1.99147	2.67827	-1.78073
10871	-1.57612	0.981217	-0.986956	-0.586252	-2.3032	-0.284623	-6.16881	-3.22479	-1.66022	-1.89305	-2.25542	-7.04657	-1.23251	1.52754	-1.25107	-0.739294	1.09248	-2.2225	1.12905	-1.88309
10873	0.613072	-0.839329	-0.724551	-1.83682	-1.53104	-1.5939	0.719076	0.041344	-2.42812	-1.06749	-0.534375	-2.12204	-0.0870841	0.137586	-0.15921	-0.428571	0.089485	-0.966051	1.88263	-0.60928
10874	-1.57612	0.981217	-0.986956	-0.50624	-0.189927	0.574928	-5.97326	-3.22479	-1.66022	1.03322	-1.90591	-7.04657	-0.46967	0.904086	-0.74709	-2.50994	1.09248	-1.79405	1.12905	-1.88309
10875	-0.924479	-3.12107	1.90037	0.612501	4.51778	1.50658	8.28893	2.61256	2.50974	-1.43562	4.22916	9.95594	3.27797	-0.378386	3.82149	-2.47499	-0.961303	4.37153	-1.05922	-2.09869
10876	-1.57612	0.981217	-1.02964	-1.0326	-0.189927	-1.48309	-6.15343	-1.69939	-1.66022	0.13493	-2.15292	-6.85578	0.47977	0.326494	-1.25107	-0.739294	1.09248	-2.02949	1.11331	-1.88309
10877	-1.64691	0.981217	-1.04328	-0.50624	-2.73481	-0.915843	-1.8825	-3.24617	-1.79239	1.35545	-2.05324	-6.9299	-0.207934	1.79742	-1.24312	-0.739294	1.09248	-1.77428	1.03739	-1.88309
10879	-1.57612	0.981217	-1.00586	-0.50624	-0.0617867	0.8393	-2.23564	-3.16558	0.060853	0.742087	-2.17574	-3.11709	-1.52403	1.92956	-0.930299	-0.739294	1.09248	-1.73301	0.873672	-0.0602172
1088	-1.57612	0.981217	-0.986956	2.69551	-0.189927	0.0164743	-5.81634	-3.22479	-1.66022	-0.41713	-2.07178	-7.04657	-0.133408	1.52754	-1.25107	-0.739294	1.09248	-1.89394	1.12905	-1.88309
10880	-1.57612	0.981217	-0.986956	-0.50624	-0.189927	-0.966368	-6.00424	-3.22479	-1.66022	1.55719	-1.94653	-7.04657	-0.884623	2.06627	-1.23741	-0.739294	1.09248	-1.91167	1.12905	-1.88309
10881	-3.5092	-2.70955	-1.0571	-0.50624	0.203096	-1.67572	-1.51069	-1.97755	-0.0147501	2.50617	-2.08526	-7.93167	-1.02706	0.387407	-0.815238	-0.265693	0.313479	-1.92671	1.59894	-0.36097
10882	-2.51064	0.0165595	-1.56315	-0.145237	-3.01265	-2.21374	-1.9425	-2.00861	-3.03274	0.192779	-2.27907	-7.96839	-0.390967	0.244213	-1.66331	-0.212717	1.09672	-2.11585	0.465244	-0.385017
10884	-1.06238	1.64419	-1.65065	0.0360463	-0.725025	-0.467371	-3.41302	-2.92297	0.01943	-0.418112	0.0751636	-2.31215	-2.91046	0.47055	-2.22353	-0.0459943	-1.86558	-0.901711	-1.98335	-2.70292
10885	1.51403	2.78417	0.878377	-1.33535	-2.0636	1.99809	0.178019	-0.546898	-0.241798	-0.947332	-0.346815	3.78066	-1.41906	0.705886	-0.456489	0.608567	0.993733	0.0211243	0.100392	-1.62212
1089	-1.18943	0.981217	-0.986956	-1.07018	-0.189927	-0.104208	-1.12622	-3.38903	-2.71987	-0.119277	-1.66223	-3.42367	-0.659765	0.00863274	-1.46566	-0.739294	1.09248	-1.90203	1.12905	-1.21149
10891	-3.24901	1.91671	-3.04608	1.25261	-2.01827	-2.16843	-6.94374	-4.17855	-0.90703	-1.9282	-2.39765	-5.51885	-3.03644	0.509693	-3.4605	-0.567463	-1.22977	-4.02717	-3.65849	-2.71768
10892	0.158857	-2.4185	-2.716	0.780827	3.97032	-1.28992	-3.23468	-1.3043	2.06905	0.0599207	-2.84018	2.9812	-3.07498	-0.721222	-2.06	-0.893175	-2.02955	-2.10528	-0.520724	0.836683
10893	-1.82176	-0.0597653	-0.422965	-0.181549	-0.744319	-0.895364	-1.27744	-0.705416	-1.1126	0.555505	-1.95902	-4.0061	-0.166512	0.0239079	-0.442107	-0.0265314	0.333966	-1.60819	0.12355	0.00672478
10894	1.26028	0.292784	4.30996	0.244501	-1.2696	0.400595	2.82649	4.11739	1.78749	-1.74382	2.20902	0.0835154	1.95034	-0.158931	4.66287	1.16821	-0.19969	2.79698	1.80008	0.879358
10895	-1.57612	0.981217	-0.986956	-0.50624	-0.189927	0.52338	-5.81634	-3.22479	-1.66022	-0.398953	-1.95456	-7.04657	-0.884623	1.52754	-1.25107	-0.739294	1.09248	-1.95514	1.12905	-1.88309
10896	-0.770216	0.981217	-0.184204	-1.42398	-0.11679	0.415617	-1.02954	-1.7469	-1.97897	0.69577	-1.62158	-3.74332	1.33446	-0.157723	-0.207605	-0.0288116	0.191661	-1.89296	3.33178	-0.224866
10897	-0.270759	0.585827	-0.145368	-0.246444	-2.27219	0.890085	-1.54878	-0.31367	0.548846	1.62128	-0.911745	0.169158	-0.613244	0.707404	-0.929937	0.204467	0.776019	0.59727	4.41971	1.1158
10898	-0.469157	0.118004	-0.971988	0.98969	1.74895	-1.0876	-1.44689	-2.25244	-1.33565	2.0446	-1.22103	-1.38401	-1.40559	0.028182	0.142352	-1.74896	-0.129762	-1.70977	5.61689	1.14276
10899	-1.60011	0.195432	-1.17009	-1.89946	-2.17997	0.0863691	-3.21702	-1.00285	0.471164	0.505283	0.753018	-4.95069	-1.1206	1.5664	-1.6026	-1.19812	-0.949967	2.10963	2.05394	-1.22134
109	-3.88822	-1.67454	1.9796	-0.294677	-0.794548	1.4071	2.5151	0.267227	-0.932543	2.62405	0.0498284	-1.21894	3.32713	0.785076	1.21347	0.429036	0.355187	0.10731	2.41045	0.344059
10900	-2.50548	0.0526216	-1.07944	-0.351981	-2.5892	-0.190604	-2.94218	-1.53297	-1.97336	-0.141839	-1.86943	-5.22676	-1.01047	-0.475451	-0.437086	-0.228472	0.844	-2.26583	-0.435384	-1.73335
10902	-0.278137	0.298606	-1.46376	-1.17681	-0.167122	-0.259752	0.02141	0.54745	-0.0256523	-0.0559283	-1.43287	4.53346	-2.31207	0.556467	0.180514	0.206543	-0.314692	-1.30367	2.13089	1.74507
10903	-1.57612	0.981217	-0.821536	1.49783	-0.0456291	-1.23946	-1.64349	-3.1372	-1.66022	0.481011	-0.54137	-3.20575	1.573	1.52754	-1.25107	-0.739294	1.09248	-2.10651	1.12905	-1.88309
10904	4.5164	0.768791	-0.406514	0.155168	-0.338986	-0.23904	-1.37065	1.33799	-1.9191	0.588257	2.17495	1.39229	0.306363	-1.5789	0.148173	0.183465	0.996889	2.58399	4.3223	0.961706
10905	2.54205	0.573998	1.25432	0.350037	0.928159	0.478432	1.51685	1.63031	0.804088	-0.956706	0.553671	1.51213	1.04945	-0.0236767	2.00565	-0.533652	-1.87685	0.0496726	-0.878545	0.450904
10906	-0.112073	0.0534429	1.92446	-0.442425	-0.82491	2.47718	1.87942	0.210875	-0.208206	1.67457	2.19885	6.18024	1.34525	0.269061	3.01342	0.202494	0.796087	1.86629	1.24801	-0.142377
10907	-1.41526	0.288145	-0.304494	-0.283994	-1.09687	-1.43072	0.596685	-1.36971	-0.834873	-0.439331	-1.01236	-4.02946	0.00768622	1.12357	0.0865255	-0.212288	0.983043	0.355801	0.269402	-1.01332
10908	-1.74744	-0.883018	-0.136116	1.43343	-1.08562	0.562543	-2.61948	-0.423712	-0.437412	1.38361	-1.35706	-0.682047	-1.09498	0.65444	-1.0276	1.10866	3.76075	0.986302	4.3957	0.885239
10911	-0.986785	0.981217	-1.16914	0.67665	-0.82044	0.181043	-3.77522	-3.271	-1.66022	0.512802	-1.82218	-7.50482	1.39311	0.417375	-1.21763	-0.739294	1.09248	-1.97497	0.767978	-1.87078
10912	-1.19362	-1.41488	-1.32206	-0.363556	0.0978366	0.216543	-1.82583	-2.05427	-1.39625	1.83764	-2.42925	-1.18866	-2.02237	-2.1525	-0.767258	-1.35066	-2.70227	0.0721475	-0.431472	-1.88309
10913	-0.484288	-0.35338	-0.185907	0.484776	-0.686834	-0.134289	-1.57278	-1.67757	-0.264638	1.46292	-1.73733	-2.78955	0.913077	0.716694	-0.778362	1.05813	1.09248	-3.00895	2.29993	1.31548
10914	1.02266	0.764211	-0.702285	-0.39072	0.373755	2.11529	1.63747	0.864389	1.89467	-2.13112	1.86701	3.76449	-0.86939	0.730583	-0.352631	-0.241953	-0.835533	1.0866	-2.50231	-0.415143
10915	5.23431	1.21186	-3.13053	0.214771	5.33288	1.02407	-0.134558	1.05284	1.63593	-0.714835	0.247001	4.10742	-4.06664	-1.21549	-0.287727	-1.84892	-3.2432	0.564168	-2.80448	2.58933
10916	6.62628	0.136569	4.47784	0.202811	2.08033	2.15652	11.0669	5.46237	1.15059	-1.84424	2.23578	4.82248	3.85505	0.897379	4.2701	1.88083	0.997955	3.34883	2.25103	1.62745
10917	-4.0923	-0.9687	-1.36419	-0.03707	-1.47996	-2.34835	-2.87156	-3.27453	-2.01565	1.43774	-2.90751	-10.7239	1.09709	0.54844	-0.282024	-0.449466	0.162378	-3.22577	0.331657	-0.12115
10919	-0.394015	-0.504443	-0.617587	0.324959	-0.144907	0.769635	-0.726368	-0.948805	-1.35041	-0.0329454	-1.8996	-1.83627	-0.68472	0.572729	-0.104511	-0.18757	0.683367	-1.4885	7.35321	-2.04815
10920	0.715168	1.9243	-2.46802	0.207499	0.213179	1.21535	-5.27676	-1.09453	-0.998569	-0.51559	-1.27405	-4.23121	-2.38272	-0.427541	-3.60146	-0.773411	-2.08859	-0.207038	-2.96981	-0.692109
10921	-0.778578	0.512466	-0.687867	-0.120083	0.817452	-0.644061	-0.589689	0.0352877	-0.699693	1.16462	0.631727	0.0467238	-1.20753	0.12649	-0.323282	0.270476	0.891405	0.467584	1.46441	1.1459
10922	-5.71817	-0.375932	0.632356	-0.528322	-0.93247	-0.214285	-2.6894	-4.4033	-2.24241	0.470136	-1.24689	-8.72048	-0.661415	0.67606	-0.272756	-0.179112	2.17653	-0.104354	2.97763	0.0585236
10923	1.36626	0.78004	-1.23776	-0.557486	2.53566	0.102885	1.75162	0.373021	-0.837782	-1.14597	1.36361	-1.33653	-0.535631	-0.226663	-0.555581	-0.0746651	-1.82796	0.494752	-4.42331	-0.328974
10924	1.00122	1.95895	-2.84679	2.31477	0.481095	-0.706441	-6.38203	-2.99124	0.508892	-2.55982	-0.116858	-2.22647	-3.12908	-0.52451	-2.67416	-1.0338	-1.71851	1.66629	-3.30604	-0.553827
10926	-0.981648	0.909895	-0.986956	-0.0387987	0.519015	-2.07177	-5.67911	-3.11327	-1.48124	0.276501	-2.10747	-2.72113	-2.13183	1.56058	0.440454	0.901756	1.09248	-1.39695	1.12905	-1.88309
10927	-0.0156264	0.334097	-1.14961	-2.41527	0.314617	-0.0353065	0.0777833	-1.05081	1.19075	1.51459	-0.360608	1.50741	-0.385295	-1.00423	-1.34799	-0.739294	1.09248	-2.03731	-0.706197	-1.22914
10928	-3.59342	-0.520989	-3.95584	-1.27065	0.142459	0.454855	-2.57532	-1.44595	0.0839217	-1.13317	2.12028	2.05512	-1.35418	-1.68011	-2.95308	0.789048	0.0722332	2.20589	0.870531	-0.176176
10929	1.72279	0.801707	1.41443	-1.08955	0.300767	0.0332827	2.02987	3.65717	1.17939	-1.74665	1.37863	0.303734	2.29783	0.249804	0.937877	0.266435	-0.21694	0.071931	-1.21605	2.06224
10930	-5.07077	-3.67049	-0.559703	-0.0824066	2.93536	-2.94437	-3.45485	-2.96371	0.143274	-1.61606	-1.8418	-9.77528	3.75553	-1.19502	-0.905943	-0.82574	0.237129	-1.26864	0.00096628	-1.34068
10933	0.338605	-0.138044	-0.746389	-1.44334	1.06282	-1.89315	0.0288339	-0.409691	-2.63684	-2.38622	1.36041	-3.93956	0.403297	0.539427	-0.870786	0.0314762	0.311713	0.494014	-2.53259	-0.872961
10935	-0.622391	0.600862	-0.363339	1.21795	-0.318956	-3.1369	-2.48154	-1.22639	-1.05331	-0.635309	-0.602032	-5.55156	0.571199	-0.350034	-0.633879	-0.571122	-1.95107	-0.286041	-4.62176	-1.42209
10936	-1.57612	0.981217	-0.986956	1.22174	-1.16115	-2.32601	-3.63657	-3.22479	-1.66022	0.794608	-2.30291	-6.78216	0.242373	1.52754	-1.25107	-0.800485	1.09248	-2.17095	1.12905	-1.88309
10938	-2.28623	0.0677495	1.32515	0.211884	-0.679876	3.29103	1.30525	-0.486435	-0.267811	1.80777	2.55308	0.945439	-0.310331	-0.323846	0.903596	-0.61569	1.69235	3.62298	2.49806	-0.621499
10939	-1.38977	0.900123	-0.181322	1.52071	-0.917142	-0.998848	-5.96746	-3.14737	-1.62957	0.646161	1.15442	-6.18486	-2.62731	-0.448204	-1.11256	-1.80051	1.06768	0.265461	0.410696	-1.46621
10940	0.998426	0.0470222	-0.986956	-0.498453	0.0151822	-1.46121	-1.35591	-1.64507	0.279497	0.891637	-2.16885	-3.42729	-1.32769	1.84001	-1.05245	-0.739294	1.09585	-1.3642	0.504992	-1.80468
10942	-1.48943	0.981217	-0.419618	1.54991	-1.21172	0.500259	-2.2815	-2.98807	-1.22953	-0.398953	-1.87904	-4.1011	-0.356668	2.05506	-0.805608	-0.295975	1.09248	-2.10263	0.728335	-0.221652
10943	-0.345203	-0.921845	-0.244569	-0.46018	-0.3494	-1.11933	-0.604272	-1.66522	-1.03308	0.25031	-1.39052	-3.24926	-0.0407322	0.701431	-0.80649	-0.797971	-1.44819	-0.630084	-1.14727	-1.15883
10944	1.30108	-0.041463	0.698587	-0.185019	0.892692	0.266129	1.35541	2.00992	-0.30009	-1.62476	0.955001	0.946996	0.300001	0.249078	0.680967	-0.999341	-2.69628	0.424511	-5.50343	-1.41556
10945	-1.57459	0.981217	1.16183	-0.50624	-0.164403	1.33197	1.56457	-3.21378	-1.66022	1.79695	-1.50291	0.990679	2.85848	1.68544	-1.25107	-0.730343	1.09248	-0.266566	1.25916	-1.88309
10946	1.57344	0.709556	-0.188177	1.2565	4.00532	-0.487536	1.64689	1.27866	0.571468	-2.34607	0.0832443	-1.08306	1.73269	0.77755	2.65942	-0.282823	0.333506	-0.323016	-0.341953	-1.36599
10947	1.36369	0.920391	-0.734175	-0.0292193	-2.51187	-1.06565	0.0181673	-1.81407	-0.427894	-1.66299	1.64	-1.0875	0.160898	-0.0692868	-0.0788406	0.973039	2.35039	-0.312164	-0.223699	-2.26728
10948	-1.22037	-0.775159	-0.340174	-0.472575	0.883338	1.37578	-0.168054	-2.06179	-1.95571	-0.116955	-2.15081	0.425183	0.33504	-1.68629	0.39265	-0.416288	-0.405368	-0.914789	0.933999	-1.88309
10949	0.295864	-0.169583	1.02198	-0.0700575	-0.421634	-1.57042	-0.805973	-0.313044	-0.12029	-0.438945	0.627069	-5.33348	0.691282	0.300702	1.4915	-0.226445	-0.245011	-1.1809	1.07024	-0.204787
10950	0.213316	-1.22725	1.5695	1.43658	1.02371	2.65177	5.01562	3.1783	0.562956	-1.67465	2.50991	8.281	2.60265	0.180038	1.77659	-0.441583	-0.361188	1.70023	-0.702968	1.06177
10951	0.537958	0.283039	-2.08689	-1.29005	1.75533	-2.05434	-1.95882	-0.418141	0.0034702	-1.14037	-0.682515	-2.46226	-1.58912	0.452612	-2.08833	0.538066	-1.01755	-1.60572	-0.399009	0.245849
10952	-1.21081	-0.487189	1.90622	-0.109912	0.31855	0.375914	5.37585	0.891417	-0.53204	-0.621848	2.42372	3.07868	2.43297	0.463649	2.92535	-0.596493	0.405313	2.30192	1.33455	1.41322
10953	-0.872132	1.3116	0.195302	-1.76953	-2.78928	0.703655	-2.74789	-0.60836	0.499212	-0.781322	1.38657	-0.908992	-0.780822	2.62087	1.21869	0.761284	2.51703	0.19841	3.22842	0.0790691
10954	-0.526253	-2.37847	1.57288	1.07588	2.96647	1.49477	5.43663	1.85125	0.147635	0.784085	1.81472	3.80049	3.38557	0.0309895	2.23526	1.48522	1.02994	1.27981	0.205521	0.322357
10955	3.94405	0.468724	0.9934	0.28982	0.270999	2.39706	0.565812	3.43716	0.702089	2.50556	1.8666	4.38474	1.28362	-0.856069	2.62248	-0.125501	-1.85534	2.91716	0.41116	0.500824
10956	-1.34805	-0.72731	2.95456	0.497556	-2.02779	2.3503	4.77513	4.68214	0.199352	0.395144	3.41583	5.87262	3.93477	0.562401	2.39179	1.24167	2.35015	3.86137	0.356399	0.459972
10957	-1.1911	-0.243641	-0.641995	1.45636	-0.53232	-3.02209	-3.04655	-0.551665	-1.60268	0.438713	-1.08876	-7.78658	1.2365	-0.429469	-0.699784	0.0399976	-1.15432	1.39074	0.210228	-0.716321
10959	1.02243	0.722896	1.31518	0.721174	-0.991177	-0.432608	0.149402	-0.166206	-1.22663	-0.27766	0.834792	-2.99259	1.19589	0.44568	0.894586	-2.12693	-2.14197	1.03626	-5.23339	-0.699335
10960	-1.7845	-1.17845	0.875703	-0.399108	-1.44111	0.138934	0.116919	-0.537158	-0.785628	-0.0657787	-1.36817	-0.637934	0.837228	0.195117	0.804063	-0.123786	0.438251	-1.23075	2.41255	-0.234498
10961	-1.05363	-1.25463	3.16824	0.0388264	-0.497359	2.16628	5.48959	1.07559	-0.584352	0.0232431	3.21682	3.2997	2.92572	0.885028	4.81609	1.74193	1.75386	3.92328	2.20208	0.0947523
10962	2.57211	-4.91024	4.44982	-0.212773	0.501321	4.42859	5.31728	6.77983	-0.847851	-1.45885	6.64239	7.77717	5.89253	-0.0864439	3.71978	2.32006	-0.0417123	5.99413	-2.35633	-1.39168
10963	-1.76686	0.38163	-0.340545	-0.291602	-1.38444	0.740805	-3.27487	-0.575185	-0.0674287	1.05581	-3.2978	-1.41634	-0.132326	1.71681	-0.659973	0.779121	1.50427	-1.57881	0.114482	-1.08879
10964	0.0546453	-2.79473	-1.18474	-0.701471	-0.886333	4.93916	6.29543	4.05723	-0.0583864	-0.242556	2.21001	48.7643	1.35315	0.233923	1.28313	1.90091	1.19121	2.85171	-1.06058	-2.0729
10966	1.78193	0.0668569	-0.551229	0.571758	0.299257	-0.161716	0.535911	1.3458	1.57983	-1.55188	1.78561	-2.43225	1.55679	-0.61329	1.18038	0.315029	0.512547	1.87985	0.169082	0.913076
10969	0.0850609	1.49785	-0.426613	-1.53794	-1.01582	1.16882	-0.722726	0.19332	0.0354525	-2.0863	-1.16603	0.829469	-1.52683	1.23031	-1.4188	1.16665	1.73083	-1.02847	-0.587915	-0.559797
10970	2.10692	0.250417	1.16961	0.883988	0.662122	3.28005	7.10358	0.860305	4.24357	-2.14888	3.17366	8.00281	2.83077	-0.379082	0.170154	1.12899	1.54044	2.57294	1.45469	1.54604
10971	3.74277	0.13086	4.07722	-0.330736	-0.632237	2.4382	7.12387	3.75054	3.58637	-2.37776	3.65694	8.04616	4.5873	0.119718	4.14792	1.03282	0.380682	4.13695	-2.18086	2.17237
10972	1.01215	0.739943	-0.120472	-0.104907	1.07643	0.574275	1.46369	0.155623	0.614226	-1.2925	1.31854	-0.0573735	-0.660677	-0.694559	-0.143348	-1.27407	-0.971271	0.757527	-3.32955	-0.857396
10973	8.97276	1.42335	2.05857	0.715938	1.16775	1.78688	2.17313	4.19512	1.62595	-2.05981	3.01548	7.77812	0.699166	-1.27963	-2.61144	0.577399	-0.90197	1.65632	-2.50469	-1.26076
10974	3.91126	0.377978	5.3536	-0.50624	2.72128	-1.68646	6.62615	3.98286	0.154713	-0.708969	2.64483	-2.41909	4.49142	0.298945	4.47352	1.17118	-0.274627	4.36202	3.78403	1.90312
10975	-3.70815	-0.223375	0.351814	-3.71262	-1.99538	-4.40696	-2.14726	-3.52309	-3.31585	-0.958101	-0.376145	-10.6319	-0.680273	1.40937	0.0705451	-0.129002	1.8456	-0.921449	-0.288023	-0.17628
10978	0.589762	-0.197792	-0.658529	0.395813	-3.50544	0.335701	-1.28634	0.934304	1.62279	0.396521	-0.167227	1.62622	-1.66962	0.808306	-1.0322	-0.265638	0.117559	-0.316645	4.22149	-0.821475
10979	1.07367	-0.63549	0.153989	-0.50624	-0.263815	-0.336409	1.23609	0.645932	1.69464	-0.740421	1.23871	-1.28582	0.20022	-1.075	-0.898009	-0.954146	-1.47542	1.4327	-2.01972	-1.10279
10980	-0.750997	0.273728	-0.6705	-0.977635	-0.647216	-1.62659	-2.80149	-1.17604	-1.27106	1.27888	-0.289887	-3.95171	-1.56484	1.16367	-0.352629	-0.392071	0.0268299	-0.325095	2.78936	-0.269865
10981	-1.39531	1.86278	-0.986956	1.3113	-0.000242379	0.624393	1.68748	0.221899	-1.05098	-0.492616	3.25677	0.309754	1.38332	-0.340224	2.33825	-0.327216	1.32379	2.79052	1.12905	1.28208
10982	-1.61758	-0.290703	-2.1487	0.837781	2.29658	-0.453384	-4.73955	-0.780304	-0.159138	1.70474	0.0435736	-2.98983	-1.35932	-0.216493	-1.68859	-0.515021	-0.794196	0.630102	-1.27724	-2.49578
10983	0.324359	-0.597582	-0.0822917	0.643305	0.317186	-3.38301	-0.39264	-0.147038	-0.789106	2.01244	-0.135641	-7.05768	0.724542	-0.350759	-0.486947	0.482874	1.21595	-0.537766	0.00265287	-1.60676
10985	0.266539	0.399294	-1.40897	0.596984	0.128336	-0.903133	-4.7135	-0.199542	0.627527	1.96306	-1.86731	-1.41583	-0.535584	-0.642222	-0.951887	0.439777	1.6329	-1.78626	3.66256	0.796053
10987	-0.0869372	0.787625	-1.66859	-0.995027	0.726701	-0.965443	-4.42848	-1.3613	-1.16313	-0.290979	-0.585872	-5.20074	-2.57234	0.871617	-2.42808	-0.823308	-2.36856	-0.0691241	-4.17723	-2.80363
10988	1.85827	0.433663	-1.428	0.672004	2.29671	-2.54496	-1.71353	-0.757279	-0.732982	-1.60004	-2.18257	-3.15802	-2.40814	-1.80113	-3.027	-0.190203	-2.77009	-1.71663	-2.90456	0.48811
10989	-1.58015	0.747304	-0.558143	-0.0626572	-3.73803	-1.53267	-5.64559	-2.14064	-0.886578	-1.17408	0.464526	-6.77216	-0.0491078	1.11444	-0.966692	0.320781	0.0113077	-0.0324402	-0.526431	-1.64812
10990	-1.57612	1.7291	4.3115	-0.50624	0.482817	2.90565	3.20505	-2.69993	0.813322	-0.331106	1.82385	0.955385	-1.22252	-1.07155	3.6818	-0.739294	1.09248	0.515439	1.12905	0.426694
10991	-1.82588	0.981217	-1.16602	-0.50624	-0.759203	-3.37773	-1.71803	-1.81865	-2.861	0.425189	-3.82438	-5.36907	-0.325708	-0.70174	-1.30419	-2.45724	0.984723	-3.5196	4.69265	-1.75522
10992	1.22173	0.745377	2.99459	0.253394	-0.707364	2.50225	1.57096	2.46856	0.237649	1.47933	4.35895	1.11964	1.03982	0.696513	3.14941	0.672138	1.12209	3.99129	2.82447	0.430035
10993	-1.57612	0.981217	-0.986956	-0.50624	-0.189927	0.730986	-5.81634	-3.22479	-1.66022	-0.398953	-1.99649	-7.04657	-0.884623	1.52754	-1.25107	-0.739294	1.09248	-1.39499	1.12905	-1.88309
10994	-0.732437	0.350279	2.63698	-0.266731	-6.026	1.33597	0.368313	-0.830043	-0.569397	0.228682	-1.16423	-1.25625	0.154163	1.03785	0.0152428	1.19737	3.56628	-0.51201	6.12085	-0.480965
10998	-1.59663	0.981217	-1.00835	-1.16046	0.0841935	-0.298129	-5.70313	-3.22832	-1.66022	0.198006	-2.29053	-4.42496	-1.15103	1.74065	-1.26092	-0.739294	1.09248	-1.62015	1.12877	-1.88309
11000	-1.57612	-0.564841	1.08099	0.377478	-0.65589	2.36659	3.3908	2.6503	0.116708	0.610083	1.46286	2.54252	1.77437	-0.63208	3.27515	-0.794718	-1.68946	1.32542	4.45645	-1.88309
11001	-1.13031	0.981217	-0.809278	-0.947376	-1.99329	-0.992147	-2.08331	-1.93899	-1.50982	-0.572697	-1.9767	-3.85589	-1.31554	2.36919	-0.947599	1.08288	1.09248	-1.74731	-0.155832	-1.88309
11004	-1.35011	0.981217	-0.931558	0.436758	-0.781365	0.8254	-3.3649	-3.04185	0.340598	0.95732	-1.73338	-5.96375	-2.20648	-0.101006	-1.06231	-0.139512	1.09248	-2.02271	3.57179	-1.95138
11005	-1.56581	0.981217	-0.829617	-0.50624	0.0918515	-1.23241	-1.23593	-2.45036	-1.66022	0.320331	-1.45847	-4.23235	-1.26252	0.986518	-1.10697	-0.739294	1.09248	-1.81116	0.828634	-2.19299
11006	-1.86212	0.038431	-0.185455	0.882266	-3.63375	-0.24929	1.00856	-0.796068	-1.65942	1.30588	-0.981087	1.13929	0.875683	-0.202271	1.20557	-0.739294	1.09248	-0.809566	0.942133	0.226762
11007	-1.54372	-0.922225	0.73969	-1.30036	0.532919	-0.264286	0.25729	-0.967098	-0.282409	1.22078	-1.76245	-2.60473	0.433278	0.834993	0.746352	0.509551	1.89871	-0.688389	2.0267	0.92617
11009	-1.57612	0.981217	-0.986956	-1.12673	-0.189927	0.183191	-2.29505	-3.22479	-1.66022	-1.13128	-1.81326	-7.04657	-0.715391	1.52754	-1.25107	-0.739294	1.09248	-1.72107	1.12905	-1.88309
1101	1.9359	-0.0439158	0.304835	-0.50624	1.72804	0.443544	-1.36744	2.85552	-2.80332	0.0283182	-1.26267	-3.61075	-1.3891	2.09232	0.612905	-0.656564	0.316107	0.0910014	3.04197	-0.247355
11010	-0.890784	-0.613699	1.8579	-1.06154	1.20865	1.64472	5.21395	1.69551	1.18158	0.193345	1.78202	1.70358	2.00273	-0.637854	3.97751	-0.521746	0.800901	2.96961	-0.268945	-0.404987
11011	-0.0250271	0.136909	0.266159	-0.32763	1.98909	-0.55739	-0.70799	-0.116187	0.447934	0.345475	-2.23525	0.972424	-0.843223	0.143235	0.0642518	-1.32775	-1.392	-2.46556	2.64348	-0.176755
11012	-1.82134	-2.54973	-0.743671	-0.50624	-3.91864	-0.691548	-0.353891	-1.28386	0.411772	1.07598	-2.20672	-7.47357	0.619485	1.77558	-0.296641	0.837614	0.633955	-2.04024	-0.0836924	0.372906
11013	-1.57612	0.981217	-0.986956	-1.61299	-1.8312	0.157013	-4.93934	-3.22479	-1.66022	-0.499657	-1.58514	-5.29126	-0.685261	1.52754	-1.25107	-0.739294	1.09248	-1.91466	1.12905	-1.88309
11014	3.05716	0.145167	4.00248	0.844727	0.26053	0.25323	8.24882	3.55482	1.18092	-0.127496	1.68451	3.50822	4.55661	-0.643925	2.70701	-0.502395	-0.29034	1.72026	-0.417685	-0.440576
11015	0.309744	-2.53075	3.21711	-0.50624	1.76421	0.602665	5.32255	2.36373	0.74729	-0.100098	0.0742725	0.729002	4.73913	1.54384	-0.156619	0.471182	0.775473	-0.574443	0.471507	-0.140819
11016	-1.57612	0.981217	-0.986956	-0.50624	-0.189927	-1.42942	-5.75391	-1.92855	-1.66022	-0.398953	-1.95561	-7.04657	-0.884623	1.52754	-1.25107	-0.739294	1.09248	-2.32512	1.12905	-1.88309
11017	2.31985	0.115278	-2.35249	-0.524631	0.420558	0.214323	-4.18113	-0.604545	1.06382	0.00648678	-0.209897	-1.30824	-2.48261	0.143049	-1.90905	-0.523724	-2.46956	0.150541	-3.2341	-0.538302
11018	-2.88236	-0.221165	-0.496835	-1.22577	-0.980069	-0.0525852	-2.32135	-1.49971	-1.56043	0.681791	-1.31996	-2.73417	-0.0583982	1.17692	-0.516337	-1.69777	0.524318	0.412832	3.39071	-0.491127
11019	-3.4307	2.05531	-4.31729	-2.74154	-1.17059	-3.95827	-6.8494	-5.16646	-1.12729	-3.24197	-5.14943	-5.81947	-3.71068	-1.39148	-4.90248	-1.28076	-2.96858	-4.82248	-1.68242	-1.36006
1102	7.28908	2.23369	0.849056	-1.2318	0.415589	0.532113	4.17432	2.64717	1.22245	-0.971043	2.82058	5.67978	-0.607958	1.01529	0.131329	0.964124	1.16016	2.02003	-0.0579969	-0.665154
11020	-1.20848	1.03927	-0.319715	-0.0530435	-1.71957	-0.768199	-0.843448	-0.79134	-1.23469	-0.894855	-1.24058	-1.59807	-0.455843	0.249153	-0.305827	1.76053	1.12893	-1.5239	2.66845	-1.40906
11021	-2.5075	0.00480313	0.232327	-0.525537	-2.47759	-0.513018	-0.544706	-1.01096	-0.925909	0.558299	0.129309	-2.87813	0.0744462	0.606498	0.595049	0.766895	1.51628	-1.16351	2.03329	-0.21722
11022	-1.57612	0.981217	-0.986956	-1.46632	-2.24825	-1.63726	-5.28864	-3.22479	-1.60176	-0.856297	-1.84736	-6.99449	-0.908259	1.52754	-1.25107	-0.724696	1.09248	-2.42475	1.12905	-2.11499
11024	-1.57475	0.981217	-0.793881	0.591934	-1.76132	-1.03109	-4.96243	-3.07222	-1.04334	0.985359	-1.81503	-7.03942	-0.291025	1.52754	-1.24303	-0.739294	1.09248	-1.62654	1.14117	-1.41136
11025	-2.2192	-1.45854	-0.403268	0.0109362	-1.95832	1.40625	0.571282	-1.7881	-2.44432	1.29878	-0.682195	-3.48399	1.57064	0.278492	0.104569	-0.544633	1.16198	0.247878	0.991865	-0.0922334
11026	-1.57612	0.981217	-0.986956	1.40645	-0.189927	0.400656	-5.81634	-3.22479	-1.66022	-0.464146	-1.77744	-7.04657	-0.884623	1.52754	-1.25107	-0.739294	1.09248	-2.07226	1.12905	-1.88309
11027	-1.39111	0.977803	-0.352727	1.43767	0.858299	1.96244	-0.58909	-3.09805	-1.66022	0.923067	-1.3208	-4.02289	-1.09376	0.241244	-1.37747	-0.739294	1.57217	-1.14965	1.26894	-1.88309
1103	-1.20815	0.981217	-0.131775	-0.50624	-0.189927	-0.33405	-4.83953	-1.99984	-2.3906	-1.50915	-2.67829	-5.06143	-1.26702	1.61304	-1.25107	-0.124935	0.229585	-3.75754	0.00545814	-1.88309
11030	-1.20932	-0.953075	1.22979	-1.41533	-3.45136	1.96163	1.27382	2.77559	0.841935	0.417742	0.79088	3.9183	2.52094	0.753927	1.09301	1.46652	0.884722	1.07651	1.49968	1.00952
11031	4.32096	-2.12254	9.13639	2.30585	0.0284826	3.67797	11.8078	4.82909	2.17775	-1.64235	5.45959	6.74388	6.9246	-0.0755701	10.7818	0.236345	0.617405	5.4679	-0.62271	0.66485
11033	-2.24422	0.0542232	-0.94394	-0.0466397	-1.62211	1.09564	-0.707512	-2.45083	-0.166122	0.669981	0.580579	-3.61513	0.638475	-0.438266	0.167568	-0.141997	0.966405	0.280835	1.38113	-0.987761
11034	0.226483	0.702465	2.59131	-0.230751	-0.549614	0.496356	7.50599	2.98386	0.368702	-0.923751	2.4454	-0.0653252	3.09226	-0.679002	1.75595	0.446488	-0.907885	3.39782	-2.719	-0.211584
11037	-0.737125	1.01272	-0.350903	0.185077	-3.60735	1.26249	2.08552	2.51792	1.11742	0.758814	-1.75577	0.946945	-0.577474	-0.410816	0.448889	-0.594895	1.09248	-1.52515	0.144571	-1.88309
11039	2.63625	0.16784	-0.682823	1.3726	1.47992	-1.52068	1.15389	-0.775414	-0.230474	0.536838	-1.25012	1.01593	0.738269	-0.419078	1.70518	-2.3804	0.433647	-0.345606	-0.159684	-1.35328
1104	-3.4769	0.234104	0.653523	-1.094	-1.55608	-1.45268	-0.500467	-2.25704	-2.3501	1.68177	-2.50086	-6.55296	-1.16939	0.270249	-0.690025	0.661645	0.62933	-2.42499	1.51349	-1.94614
11040	-1.77824	0.981217	-1.09223	-0.687567	-2.61146	2.96556	-1.31914	-2.91598	-1.66022	1.63242	2.58122	-0.586972	-0.590328	-0.571021	2.31071	-0.552741	0.633217	2.25519	0.464612	-1.73574
11041	0.539521	0.536582	-0.721727	0.253009	0.682185	-2.16351	-3.03553	0.317617	2.13803	-0.129884	-1.36699	-2.33884	0.592022	0.0511897	-0.413114	0.744075	1.53931	-2.53637	1.95169	0.609186
11043	-0.692236	0.683957	-0.605107	-0.453417	0.353419	-1.49383	-3.1738	-0.813981	-0.590169	2.02887	-2.21918	-2.75196	-0.252114	-0.200786	-0.580091	-0.132105	0.439516	-3.69169	1.13324	0.0234853
11044	1.77169	-0.220581	0.267075	3.43491	0.332034	2.27054	1.93473	0.349071	2.54187	0.769342	2.97965	4.63286	0.441468	0.596734	4.20967	-0.792759	-1.65624	1.95717	0.120883	0.0853924
11045	-1.57612	0.981217	-0.986956	-0.50624	-0.169361	-0.367406	-5.92168	-3.22479	-1.66022	0.991214	-1.55288	-7.04657	-0.884623	1.52754	-1.25107	-0.739294	1.09248	-1.52445	1.12905	-1.88309
11046	-1.18338	-0.716643	0.445449	-0.678085	-3.15456	1.4936	2.79392	-0.457146	0.901467	0.366707	-0.516339	3.74945	-1.06465	-0.399909	1.61905	1.67538	3.71468	-0.259781	0.745593	-1.93502
11047	-0.0898534	0.858266	1.44496	0.535513	-0.463869	1.12114	-4.77205	-0.163183	-0.784154	2.06081	-0.533863	-2.68694	-1.32472	1.27051	1.01389	0.603781	1.28094	1.70061	5.66365	1.07936
11049	-0.654764	0.494424	-0.986956	-0.50624	-0.0235999	-0.843164	-5.91327	-3.18433	-0.22955	-1.18932	-1.86616	-0.733962	-1.01594	1.16823	-1.25107	-0.739294	1.09248	-1.74946	1.12404	0.754911
1105	4.82037	1.30624	-2.33355	-1.56232	1.87332	0.0588077	1.06373	0.331844	1.03388	-0.391458	-0.580454	7.96276	-1.64999	-2.90243	-2.26167	-0.875592	-2.46816	-0.419976	-2.31541	1.01403
11051	0.539201	1.50265	-0.297158	0.982356	-0.660069	0.523819	-0.323693	-0.550934	1.69715	-0.823394	-1.63177	0.975878	-1.81122	0.835446	-1.01305	1.32365	1.24693	-1.8417	-0.796459	-1.79539
11052	3.27329	0.136598	1.20993	1.22094	1.54595	1.57751	1.42907	0.940786	0.460411	-0.575337	0.429816	0.951948	-0.784163	-0.986169	-0.589069	-0.193408	-0.0315381	-0.318031	-2.99057	-0.399506
11054	-3.4999	-0.312332	-0.0959126	0.307992	-0.864076	1.33898	-1.33492	-2.00931	-1.07489	2.79084	-1.39369	-2.29569	-0.291641	0.706316	0.243571	0.169624	1.36528	-0.152903	3.04977	-0.00979712
11055	-1.57612	0.981217	-0.986956	-0.50624	0.400734	0.395213	-2.00006	-3.22479	-1.66022	-1.10331	-2.10667	-7.04657	-1.73749	1.52941	-1.25107	-0.739294	1.09248	-2.33044	1.12905	-1.57362
11056	0.881663	0.931332	-0.493917	0.120988	-0.00641039	1.04558	0.71874	-0.599172	1.73015	-0.774943	-1.56168	3.68255	-0.157727	0.525243	-1.4117	-0.356953	0.16806	-1.69047	-0.441636	-0.764842
11057	-0.895912	0.877903	-0.992381	-0.0618612	0.468793	4.07175	-0.978714	-1.03938	1.57285	-0.678119	0.817895	1.76867	-1.44233	1.36693	-1.18087	-0.0872798	0.831445	0.145213	-0.205187	0.637256
11059	1.61791	0.713856	-2.55862	0.220942	2.86884	-3.06796	-6.9573	-3.06516	-1.07744	-2.07795	-0.929908	-8.10732	-2.50176	-0.581373	-4.6592	-0.390571	-1.21405	-0.857928	-3.5468	-3.03478
1106	-0.99425	0.981217	-0.794141	-0.50624	-0.632513	1.36187	-3.02957	0.061382	-2.83959	1.12683	-1.52546	-3.81787	0.775846	-0.574295	-0.94252	-0.739294	1.09248	-2.16951	0.380538	-1.88309
11060	-0.275923	-0.089416	3.03833	0.30578	-0.979231	-1.04417	1.17711	1.51549	-0.320032	0.783472	-0.693186	2.48895	-0.786024	0.371134	0.658607	1.16129	2.49126	-1.09326	3.07844	-1.52286
11061	-0.974293	0.981217	-0.762124	-0.50624	-0.189927	1.73968	-1.61071	-1.40837	-1.66022	-0.398953	-1.43429	-2.88496	-0.787233	-0.482241	-0.907582	-0.739294	1.09248	-1.43446	-0.0908524	-1.90131
11062	-0.550078	0.153797	-0.672018	0.0424259	-0.0275632	-1.22303	-3.00154	-1.52071	-1.2199	0.0273366	-1.92333	-3.14603	1.44051	0.805401	-0.919737	-1.70926	-0.936189	-1.79961	0.0115903	-1.95314
11063	-1.57612	0.981217	-0.905611	-0.50624	-0.189927	-0.119061	-1.94485	-3.22479	-1.66022	-0.475607	-1.93131	-6.86332	-1.18483	1.92117	-1.25107	-0.739294	1.09248	-1.90131	1.12905	-1.88309
11064	-1.06131	0.905263	-0.845936	0.912814	0.757436	0.679216	-0.820677	-2.96886	-2.82252	1.06444	-0.880366	-1.66208	-1.75267	-0.557763	1.05442	-0.739294	1.09248	-1.0344	0.415461	-1.88309
11065	-1.73832	-0.197979	-1.1981	-0.272837	-0.227056	0.156257	1.27558	-1.41765	-1.55782	1.14127	-1.01723	-0.314907	-0.844919	-0.345717	-0.3396	0.228867	1.36166	-0.998437	-0.0973443	-0.128493
11066	-1.59197	-0.458387	-1.05085	0.309648	1.47527	-1.98364	-4.92527	-2.77815	-1.04837	0.925401	-3.50551	-3.53467	-2.14591	0.314333	0.861147	0.0758865	0.345158	-3.35257	2.22692	0.675037
11067	0.535035	-0.714669	2.26275	-0.50624	-2.93022	1.23125	4.3415	2.51524	0.637241	4.65531	1.80926	4.87208	-1.18162	-1.89607	1.89387	1.522	0.938539	2.48571	3.91515	1.63891
11068	-1.16117	0.433452	-0.316727	-0.507227	-0.199722	0.018292	0.0872078	0.572111	0.221895	0.26526	-0.305622	0.208689	0.670089	0.00541572	-0.649518	-0.731389	0.273253	1.36694	3.53979	-0.402521
11069	-1.70821	0.933403	-1.06419	-0.50624	0.671801	0.236412	-2.97757	-1.74659	-1.66022	-0.398953	-1.99782	-0.535385	-0.0723239	2.11274	-1.24059	-0.739294	1.09248	-1.6385	1.12821	-2.03609
1107	-2.09831	-0.649237	0.978772	0.689515	0.462719	1.56138	1.94376	-1.02773	-0.646904	1.46407	2.16552	-2.50125	2.54794	-0.590031	-0.0691059	-2.31943	0.454404	1.66555	0.152972	-0.332767
11070	-2.59378	-0.462737	0.446933	-2.45708	-2.45711	-0.815592	-2.80767	-1.61958	-0.0310009	1.80479	-2.82643	-0.34385	-1.05422	0.551054	-0.170214	0.434015	0.083306	-2.61441	8.41286	0.540203
11072	6.20227	0.458226	5.2577	0.651484	-1.18009	2.32901	2.09647	-0.343627	0.848565	-0.876145	0.560084	2.87764	-0.305264	0.0109285	3.81519	0.813954	2.01027	1.37057	2.3573	-1.88309
11073	2.51004	0.396795	-0.532986	-0.396858	1.78725	0.488196	0.68073	1.35159	0.372676	-1.94997	2.04219	3.40887	-1.27926	0.0579271	-0.156237	0.173685	0.381345	0.154083	-0.82905	0.806955
11074	-1.12945	0.981217	-0.873374	-0.50624	-1.16192	-0.241671	-2.23782	-2.90257	-1.66022	0.496939	-2.10621	-5.35448	-1.71343	-0.292086	-1.01312	-0.105287	0.315506	-2.12541	0.323406	-1.88309
11075	-1.86447	-2.39397	-1.23423	-0.50624	-0.189927	1.11348	3.21462	-1.42919	-1.70513	-1.11867	-1.68807	-2.04909	2.23858	-0.822989	-1.52896	-0.739294	1.09248	-1.48689	1.05037	0.376592
11076	-3.10827	1.70762	-0.394821	1.17996	-2.93485	-1.20619	-2.53055	-2.22761	-0.503184	0.697599	-2.26437	-7.24373	-0.69274	-0.547026	-1.12912	0.242594	1.09248	-1.76191	2.14586	-1.61375
11077	-1.08618	0.147495	0.0268308	-2.2564	-0.189927	-0.270449	-1.86348	-1.22404	-0.185953	-1.60918	-1.77335	-2.05926	-0.168089	0.57305	-0.170829	-0.739294	1.55971	-3.15765	0.411144	0.643385
11078	0.646434	-0.265662	3.14412	-0.630401	0.533682	1.4614	3.07266	1.22279	0.399946	0.376044	2.76669	1.80357	3.46758	0.533317	2.13092	-0.432869	0.509431	1.62346	3.04325	1.20769
11079	1.07698	0.428328	1.57236	0.111159	-0.824584	2.20919	0.612427	0.593199	0.845482	0.712384	-0.701813	1.77047	0.257456	0.193076	1.94612	-0.730827	-0.163721	0.869676	2.01205	-0.129869
1108	-3.2247	-0.105536	-0.624114	-1.61564	-0.0972739	1.5082	-1.97403	-2.17627	-1.08689	0.0283482	-0.456264	0.395917	-0.24727	0.242827	-1.08169	0.0121483	0.417618	0.476512	-0.0152001	-0.122402
11080	0.741356	0.815272	-1.83749	-1.42726	5.06649	1.52731	0.158765	0.293714	1.87275	-2.91943	0.0635917	-0.894126	-0.208675	-1.25661	-0.800965	-1.14938	-0.775223	-0.312475	-7.54109	1.46553
11081	2.64834	0.981217	1.57804	-0.50624	0.752271	0.479023	1.52945	3.05579	-0.0505717	-0.398953	-1.88866	1.40691	-0.810716	1.37736	1.52221	0.0168989	1.09248	-2.02975	-0.40933	-1.88309
11082	-1.26438	0.981217	-0.832376	-1.24667	-0.189927	1.34673	-2.11574	-2.83278	-1.66424	-0.404142	-2.09344	-1.47263	0.676689	0.581814	0.307916	-0.739294	1.09248	-2.16261	0.432129	0.785671
11083	1.11486	-1.17226	-0.68991	0.746767	-0.836451	0.328196	-1.97994	0.631024	-0.611424	0.176572	0.890948	-1.37349	-1.39339	-0.291012	-0.807188	0.291617	-0.735941	0.134134	1.60938	1.39609
11085	-1.57612	0.981217	-0.986956	-0.50624	-1.34328	-0.409413	-5.87957	-3.22479	0.209747	1.47234	-2.15232	-6.97127	-0.860222	1.92094	-1.25107	-0.739294	1.09248	-2.4896	1.12905	-1.62811
11086	-1.57612	0.981217	-0.986956	-1.46896	-0.189927	-1.53601	-5.86621	-3.22479	-1.66022	0.862578	-2.17677	-7.04657	-0.884623	1.52754	-0.933693	-0.739294	1.09248	-2.11559	1.12905	-1.88309
1109	-1.57612	0.981217	-0.986956	-0.50624	-0.189927	1.01121	-5.81634	-3.22479	-1.66022	-0.398953	-2.10322	-7.04657	-0.649677	1.52754	-1.25107	-0.739294	1.09248	-1.85049	1.12905	-1.88309
11092	-2.86867	-0.581337	-1.06736	-1.68853	-1.69474	-2.38864	-1.84843	-1.59949	-0.878876	0.536348	-1.95442	-6.00601	-0.273403	0.271404	-1.00717	0.333572	0.870415	-2.5471	-0.235444	-0.85415
11093	-1.57612	0.00702677	-0.986956	-0.50624	-0.294472	0.106732	-2.17369	-3.22479	-1.66022	0.48659	-1.79878	-6.01112	-0.832792	1.52754	-1.25107	-0.739294	1.09248	-1.47527	1.12905	-1.88309
11094	-1.18721	-0.917535	0.194578	-0.14831	0.0332405	0.445956	-2.52774	-2.18776	-0.761526	1.35806	-0.783625	-3.40408	-0.263148	-0.160489	-0.741574	0.312077	0.602544	-0.294803	3.43038	0.403684
11095	-0.732675	0.935544	-0.828111	-0.50624	-0.0599021	0.364091	-1.27999	-2.17229	-2.44967	-0.807166	-1.89671	-3.33751	-0.425035	1.75884	-0.627325	0.737861	1.75856	-1.85417	1.0863	-2.03592
11096	-0.744014	-0.07263	-1.0889	-1.70545	1.24398	-0.160232	3.18292	3.3327	4.15418	1.63165	2.08862	-0.315573	1.61891	0.683659	-1.19839	1.40319	-0.336761	0.162952	-1.09804	2.11561
11097	-1.15846	0.632038	-1.41735	-1.46812	0.162094	0.492277	-0.158027	-0.815945	-0.0274346	0.597378	-1.24118	2.71863	-0.25061	0.950354	-0.44068	-0.345105	1.06094	-1.19162	-0.208467	-0.218773
11098	0.406221	-6.95617	1.35492	-0.496898	3.82874	-1.25532	3.18373	0.799883	-0.174027	-1.6945	3.26491	-2.24331	2.80281	-1.05658	2.73724	-0.917453	-0.347194	2.3675	0.390503	-2.59108
11099	-0.808589	0.953659	-0.576233	-0.579839	-0.0666712	0.253543	-2.45932	-2.85905	-0.901156	1.97695	-2.10072	-1.03782	0.103952	0.175032	-0.572677	-0.739294	1.09248	-2.1899	0.213941	-1.17395
11100	1.9298	-0.263544	1.79606	0.3332	0.114969	0.512592	0.532673	2.8777	0.426116	0.471013	1.86261	-0.154382	2.05082	-0.240394	0.793271	1.65456	2.45326	1.84989	0.990155	2.68476
11102	-1.47722	0.397338	-2.75531	1.82963	-1.17481	-3.5041	-6.23684	-3.91855	-2.6773	-0.850379	-2.84698	-9.14125	-1.96687	-1.14322	-2.85448	-0.909359	-2.457	-2.0738	0.172797	-1.51071
11103	1.00498	1.15319	-5.91027	-2.48501	5.6463	-1.22316	-3.98843	-1.08665	-0.460249	-1.3424	-2.59413	3.19665	-5.12232	-0.315846	-3.77128	0.701202	-3.03705	-2.32734	-3.31184	2.60759
11104	-0.0669266	-1.05382	0.154212	1.04167	-0.777453	0.228732	-1.32391	0.97401	2.68013	-1.00806	-0.722287	0.0373647	-0.328911	0.953685	-0.310765	-0.608462	-0.254335	-0.452854	-0.338703	-0.352481
11107	-1.59684	-0.0221291	-1.06932	-0.288939	-0.352053	-1.65691	-3.12122	-0.492277	0.107706	-0.1036	-1.93052	-4.71576	-1.31604	-0.674796	-0.00912605	-0.740399	0.27081	-2.81892	0.680213	-0.406655
11108	-2.19094	-0.182498	0.852819	-0.24938	-0.599023	0.549139	-0.293426	-1.48519	-0.890338	0.603363	-1.02834	-0.658343	0.787162	0.607126	0.785461	-0.0190691	0.640414	-0.450014	0.680226	-0.0937849
1111	-1.53823	0.973724	-1.11532	-1.07045	-0.190914	0.984491	-2.00579	-2.40442	-2.41278	0.0432465	-1.8438	-4.17297	-1.60123	-0.460327	-1.21968	-0.739294	1.67907	-1.7105	-0.208071	-1.33109
11113	-1.08238	0.817806	-0.855974	-0.669516	0.627442	0.663408	0.071953	-2.10528	-1.00775	0.662638	0.222304	-3.49643	-0.793318	0.383591	-1.27794	-0.739294	1.09248	0.524103	1.10477	-1.88309
11116	-0.477717	0.00820347	-1.01801	0.579757	1.07787	-0.396471	-0.191194	-0.911496	-0.830453	0.135048	-1.71679	-3.02516	-0.431829	1.31628	-0.482275	-0.93827	0.0715848	-1.59318	-0.0406126	-0.108789
11117	-1.78032	-0.474883	0.579481	-0.50624	-0.924938	2.23717	0.807414	-1.4166	-2.50664	0.244429	-1.61081	-0.778201	0.675397	-1.32509	-0.340844	-0.148303	0.577481	-1.40675	-0.427705	-0.214842
11118	-0.832492	-0.113737	2.94897	0.219475	0.236997	3.37503	4.9861	2.67193	0.801385	-0.208512	4.26351	12.784	2.92372	1.07867	6.42299	-0.48466	-2.30739	6.28533	-0.792092	-1.61678
11119	-2.33306	-0.378107	-0.605473	-0.908257	-0.26287	2.76683	-0.0118783	-1.10448	-1.73948	1.83985	3.97382	1.91093	1.92886	0.0499654	2.67056	-0.128462	1.08207	5.50479	0.495719	-0.406628
1112	-1.73522	-0.801236	-1.79021	0.788873	0.958889	-2.26305	-4.05349	-0.232058	-0.524714	-0.172597	-0.335983	-4.59437	-1.59424	-1.75425	-2.26424	-0.0386202	-1.31732	-0.411743	-2.84002	-0.819703
11120	1.343	-0.540635	3.40079	0.648909	1.90932	2.20325	4.40788	0.66601	1.06253	-0.541208	4.95614	6.99683	3.04308	-0.19269	4.57527	-1.4365	-4.30557	3.86479	0.150911	-0.604604
11122	-1.57612	0.981217	-0.935091	-0.50624	-0.189927	-2.24442	-2.89135	-2.01004	-1.66022	-0.398953	-1.86297	-1.12263	-1.08019	0.304876	-1.10105	1.10151	1.09248	-1.66701	0.128421	0.843011
11123	-1.80108	0.981217	-1.15808	-3.26214	0.0797591	-0.30597	-5.5324	-3.22479	-1.66022	1.13191	-1.84716	-7.14568	-0.989992	1.93535	-1.43456	-0.739294	1.09248	-1.78191	1.12905	-1.88309
11124	1.06317	1.05072	-1.51151	0.358251	-1.49641	-0.979272	-6.64553	-0.756572	-0.0949453	1.27792	-0.110576	-6.50854	-2.32773	0.28238	-2.66796	-0.421541	-0.944869	0.452292	-0.0824881	-0.672013
11126	-1.57612	0.981217	-0.986956	-1.21792	0.173988	1.04738	-3.68217	-3.22479	0.363416	-0.398953	-1.05189	-0.696431	-0.961176	1.52754	-1.25107	-0.739294	1.09248	-1.23651	1.12905	-0.483835
11127	-1.57612	0.981217	-0.986956	-1.18318	0.934043	1.15386	-2.30743	-3.00117	0.109167	-0.244887	-1.82139	-2.44379	-0.682709	1.82347	-1.25107	-0.739294	1.09248	-1.43051	0.717176	-1.88309
11129	-0.699446	-0.312484	-0.895892	-0.0634901	-0.0610945	-0.245628	-1.04058	0.0915604	-1.10747	1.60312	0.348983	-2.31104	-0.931017	0.101704	-1.15673	0.392262	0.52686	0.54727	0.342325	-0.0475693
1113	-1.22522	0.323175	-0.594394	-0.940745	-0.189927	-0.657363	-1.56199	-1.94091	-2.70438	1.21791	-1.47982	-4.32591	-1.31585	2.05834	-1.117	-0.739294	1.09248	-1.63207	2.28833	-2.11375
11130	-1.343	0.981217	-0.99916	2.84018	0.896157	2.93105	2.56214	-3.29839	-1.65982	-0.365575	0.204868	2.87406	0.790402	-0.248353	-1.01262	-0.739294	1.09248	1.23203	0.648816	-0.958266
11131	-1.57612	0.981217	-0.986956	-0.50624	-0.189927	-0.890203	-5.81634	-3.22479	-1.66022	0.934961	-1.70256	-3.57278	-1.59456	1.52754	1.71713	-0.739294	1.09248	-1.80392	1.12905	-1.88309
11132	-1.8816	0.981217	-1.18258	-0.103677	-0.210661	1.21751	-2.71576	-3.22832	-1.66022	-0.00321269	-1.81993	-5.2891	0.528801	1.70322	-1.46469	-0.739294	1.09248	-1.3861	0.734359	-2.12552
11133	-1.63454	1.17535	-0.657075	-2.1935	-0.941506	1.04703	-1.74737	-1.34169	-1.5051	-0.0664183	-1.28552	-1.64874	0.0323064	-0.339439	-0.855071	-0.482344	0.386639	-1.0396	0.0582334	-0.561327
11135	-2.93031	0.0557565	2.67041	0.504296	-2.36156	0.85621	2.4982	1.41261	-1.3108	0.527465	-0.578768	-0.291191	2.3532	-0.163019	0.46769	0.397677	-0.957289	-1.79004	1.11317	0.342407
11136	-1.19925	0.822095	-0.841635	-0.50624	-0.189927	-1.35782	-2.67693	-3.17678	0.417355	0.742027	-1.74596	-5.23971	-1.33081	-0.303549	-0.619086	-0.739294	1.09248	-2.71857	0.938765	-1.86459
11137	2.47053	0.701744	-1.60648	0.165475	0.553166	0.67285	-0.284609	1.18742	0.749707	0.803936	1.09309	4.5904	-1.39725	-1.56909	-0.611306	-0.225509	-0.975833	1.60115	1.08514	0.917964
11138	-1.82055	-1.48543	-1.43823	1.74673	-1.72087	-3.72976	-4.68675	-1.53646	-0.632718	0.216111	-2.34084	-4.13041	-0.775767	-0.137027	0.994295	-0.125951	-2.07625	-2.32542	-0.0183154	2.01681
1114	2.96053	2.32829	-0.513933	-1.50432	-3.26818	-0.0473545	-3.03013	-1.4676	-1.8031	1.54129	-2.96163	2.11771	-0.298748	-0.0175043	-0.833771	2.35681	0.433101	-2.02638	-0.366934	-0.482959
11140	-6.76696	-0.0843739	-1.85496	0.943819	-1.0415	0.800905	-4.04582	-2.54494	-1.3336	0.724005	-0.0229158	-6.3233	-0.778839	-0.306715	-1.9767	-0.460415	-1.65394	1.48705	-0.379611	-1.09371
11141	-1.40743	0.981217	-0.986956	-0.50624	0.205713	-1.41285	-6.05331	-3.39554	-3.19789	0.606446	-1.95471	-5.11938	-0.971826	0.631203	-1.25107	-0.739294	1.09248	-2.11073	1.12905	-1.88309
11142	0.326646	-1.13802	4.05959	0.59679	-3.96795	1.91457	2.79768	2.41478	1.29506	-0.265668	1.77051	6.14219	2.80363	1.7378	2.36989	0.274148	1.48396	1.5643	0.233948	0.802101
11143	1.36039	0.368488	-0.410408	2.85986	-0.573573	-1.74891	-3.76671	0.763639	-1.3255	1.13229	-1.29878	-1.59565	-0.509273	-1.63285	-1.51986	0.305168	0.321502	-1.39924	0.652231	0.319339
11144	-1.42048	0.943868	-0.825796	-0.0343745	0.0992083	-0.567465	-0.418468	-2.56542	0.612154	-1.24939	-1.86381	-3.06046	0.571235	-0.558654	-0.661052	-1.15614	1.15014	-2.26358	0.205169	0.798493
11145	-0.851611	-1.22509	0.211288	-0.468455	-2.46424	0.0206603	-0.545076	2.70115	1.83637	-1.89074	1.93587	-3.96457	1.91468	0.369231	0.953838	-1.78895	0.264098	1.89974	-1.75592	-1.90034
11146	0.143773	-0.178865	-0.97176	-1.10544	1.00848	-0.0212579	-0.562238	-1.09168	-0.703978	-0.467045	-1.88898	-3.38001	-0.186051	-0.577231	-1.88568	-1.19865	-0.531223	-1.54362	-0.478904	0.346138
11147	-1.57612	0.981217	-0.986956	-0.149213	0.0268551	1.37358	-4.01436	-3.21177	-1.66022	1.02197	-1.83321	-7.04657	-0.982975	1.74215	-1.25107	-0.739294	1.04813	-1.23169	1.12905	-1.88309
11148	-1.57612	0.981217	-0.986956	-0.50624	-2.62221	-0.509009	-5.81634	-3.22479	-1.66022	0.589561	-2.19041	-3.1806	-0.122359	2.08753	-1.25107	-0.739294	1.09248	-1.78757	1.12905	-1.88309
11151	-0.957682	-2.92301	1.70831	-1.34183	-1.88523	3.96017	2.12179	-1.59027	-1.66022	-0.179464	3.42153	3.58667	0.656289	-0.136348	3.56376	-0.499425	0.799773	5.34778	3.95033	-1.62346
11152	-0.331352	0.73968	1.54048	0.25431	-3.07223	0.200095	0.0670032	0.702511	-0.697036	-1.6853	1.04301	-3.28977	1.8977	0.553582	-0.237926	-0.686759	-0.454245	2.20486	0.36203	-2.16391
11153	0.010059	0.829153	-0.678518	-2.89997	-0.596281	0.0247212	-0.609223	-1.86939	-1.15753	-1.04102	-0.879685	-2.71498	-0.862561	-0.377748	-0.656521	-0.739294	1.09248	-1.49176	-0.215605	0.305653
11154	-0.0087612	0.873531	-0.831217	-0.916413	-0.309318	-0.0336152	-4.39288	-0.802533	0.453926	0.995584	-1.99132	-2.75072	-0.733312	0.389289	-1.12412	-0.142812	-1.36667	-1.95727	-1.7966	-0.582166
11155	-5.70235	-2.47263	-4.27958	-0.20665	2.19713	-2.76904	-5.49832	-4.53434	-2.16644	-0.975326	-1.66186	-8.44235	-0.857106	-1.77508	-3.94652	0.122681	0.518765	-1.34063	-1.373	0.903662
11156	-5.72598	-4.1869	0.845933	1.0971	-0.0184012	-1.71179	-2.78497	-3.82928	-2.45729	-0.838186	-2.13141	-8.00322	-0.538122	0.772008	-2.35219	-0.364793	2.35121	-0.232315	3.33209	3.32051
11157	-0.13366	-0.0585084	-0.242138	-1.70779	-0.352474	-1.09446	0.329606	-0.228624	0.450633	0.168339	-1.44022	2.35042	-0.624736	0.271367	1.03996	0.229059	-1.60175	-0.761325	-0.884645	0.486253
1116	-0.480194	-0.439391	0.116032	2.27339	-3.5428	3.41216	2.35146	0.0159387	0.917803	0.0844756	2.35022	2.73614	1.58362	0.634735	2.39522	1.16234	1.09248	3.50097	0.194252	-0.685147
11160	3.31275	-0.0498183	-0.50105	-0.669172	0.457795	-1.29714	-0.0962653	2.58455	1.5952	-1.64741	-0.710773	2.10118	-0.386609	0.608321	-1.78555	1.17672	1.49224	-1.26187	-0.751465	-0.294935
11161	-1.41607	-0.123961	-1.30505	-0.255527	-1.07038	-0.75327	-2.13075	-0.978986	-0.663287	-0.995204	-1.90096	-2.32782	-0.307045	-0.545215	-1.70689	-0.0601213	-0.58231	-1.37337	1.9953	-0.299206
11162	-1.07077	1.69532	0.384301	-1.11859	-2.95498	-2.20659	-2.63735	-1.63472	-3.10402	-0.577845	-2.27225	-2.57621	0.483401	-0.545014	-1.37523	-1.08042	-2.14224	-1.5773	-1.22267	-1.00969
11163	-1.20251	1.8694	-1.04933	-0.0566161	0.516914	0.885679	-4.6276	0.927385	1.12978	0.28911	-1.75067	-1.41415	-3.26878	-0.230785	2.07795	2.03637	3.03378	-0.915466	-2.11449	-0.023665
11165	-3.38883	-1.14071	-2.05155	0.473737	-3.35281	-1.02324	-3.04185	-2.50458	-0.868451	1.58142	-3.17284	-1.81432	-2.36795	-0.257231	-2.45285	0.454468	-0.190169	-2.37517	-1.65574	1.17638
11166	-1.31025	0.981217	-0.816317	-0.50624	0.432671	-2.37149	-2.75368	-2.02959	-0.858381	-1.10714	-2.54625	-4.62673	-0.317654	2.23332	-0.880679	-0.739294	1.09248	-3.16263	0.03788	-1.02037
11167	1.80436	-2.11857	4.71923	0.902073	1.69571	1.43558	9.81718	4.45665	3.90673	-2.38713	3.68747	5.93007	5.54806	0.399959	5.47673	0.753195	-0.547782	2.8408	-2.91805	2.29191
11168	0.850764	-0.553036	-6.38028	0.161914	2.21055	-2.5579	-0.602292	0.655693	0.916831	-1.37065	-0.915661	-1.17354	-4.63703	-0.844907	-3.42305	-1.22502	-4.79729	-1.98797	-3.99949	1.92191
11169	-1.57279	0.981217	-0.9655	0.598556	-0.16699	0.0193235	-3.92684	-3.22479	-0.237404	-0.951527	-1.96514	-6.65833	0.255708	1.52754	-0.789571	-0.828619	1.09248	-1.88131	1.12905	-1.88309
1117	-0.954916	-3.47721	0.849638	-1.42262	-0.189927	-1.51945	-0.47133	-2.40447	-2.27154	-0.936761	-1.99685	-7.08319	2.44076	-0.582674	-0.93225	-0.739294	1.09248	-1.77258	1.25193	-1.55422
11170	-2.71128	-1.18564	1.87254	-0.50624	-3.64532	1.02531	-1.94105	0.0416267	2.24002	1.56774	-0.110242	-0.208653	0.37535	-2.61096	1.83721	0.208679	-0.332421	0.482987	3.97789	0.765828
11171	1.4321	0.528867	0.639106	-0.185975	-1.27894	0.278352	-0.883981	0.670014	-1.06007	0.128683	1.16586	-5.42105	1.36644	0.276756	-0.765398	-0.236225	-0.565172	0.680956	-2.37411	-1.4082
11172	-1.57612	0.981217	-0.986956	-0.50624	-0.189927	-0.347983	-5.81634	-3.22479	-1.66022	-0.398953	-2.00754	-7.04657	-0.884623	1.52754	-1.25107	-0.739294	1.09248	-1.64921	1.12905	-1.88309
11173	-0.835493	0.757845	-0.54951	-0.653473	-0.151465	-2.48023	-0.904888	-0.802393	-2.38511	0.759689	-1.91667	-3.69721	1.65184	-0.480333	-0.165836	-0.739294	1.09248	-1.87383	-0.0803809	-1.19716
11174	-1.66372	0.981217	-0.366937	-1.43068	-0.00742941	1.44402	-0.178385	-3.25395	-1.66022	-0.36129	-1.74053	-6.95826	-0.344998	1.52754	-1.25107	-0.238111	1.09248	-1.67884	1.36741	-1.88309
11176	-2.07283	-0.165954	-0.683876	-0.0386376	0.225316	-0.226536	-0.647814	-1.30571	-1.35101	1.56077	-1.92859	-4.39181	0.830407	0.299393	-0.307153	0.146411	0.238596	-1.12399	1.13614	0.0191774
11177	6.35924	1.05101	1.67335	-1.07886	-1.7469	4.53447	4.63731	3.15186	1.77639	-1.74621	1.39242	14.0285	-0.852915	-0.877349	0.448356	1.25595	-1.60684	0.932728	-0.938948	0.713169
11178	-1.14368	0.139833	-0.378948	-0.298396	-0.284325	-0.612929	-1.64772	-1.37569	-0.720814	0.520888	-1.7722	-2.87265	0.131829	0.214465	-0.333479	0.850456	1.5045	-1.69417	0.481527	-0.156736
11179	-0.138091	0.0557194	-0.289325	-0.0238353	-0.190571	0.494759	-1.25657	-0.828579	0.532558	-0.77741	-1.63156	-0.946135	-1.17135	0.44851	-0.168397	-0.027542	0.223374	-1.54699	0.926734	0.818979
1118	-1.57612	0.981217	-0.986956	0.793453	-0.189927	-1.49877	0.776699	-3.22479	-1.66022	-0.398953	-1.92158	-6.31248	-1.30898	0.0771918	2.26308	-0.739294	1.09248	-2.12424	1.12905	-1.88309
11180	2.31947	0.100236	0.806176	1.60203	0.95839	-0.0981653	1.20448	-0.439574	0.572814	-0.310392	0.206575	3.68572	-0.787418	-0.559927	1.38065	1.96876	0.555568	0.658835	0.477154	1.13461
11181	-1.57612	0.981217	-0.986956	-0.50624	-0.189927	-0.973073	-5.81634	-3.22479	-1.66022	-0.398953	-2.01195	-1.51754	-0.884623	1.52754	-1.25107	-0.739294	1.09248	-1.80202	2.99987	-1.88309
11182	-1.33407	0.603435	-0.955239	0.376943	-1.21827	0.938312	-2.56164	-2.60296	-0.95665	-1.2101	-1.93014	0.409299	-1.50185	-0.672649	-0.853088	-0.501125	0.793142	-1.6189	-0.0325341	-0.849381
11183	2.14576	0.0866681	-1.33681	0.0120056	1.72293	-0.477473	0.365713	0.883509	1.14606	0.899654	-2.0774	2.50485	-1.97712	-1.49954	-2.48901	-0.103438	-0.818586	-2.02385	-1.20092	-1.8474
11184	-1.43353	0.981217	-0.837148	1.74158	-0.660051	-1.46009	-2.31113	-1.90309	-1.93643	0.466672	-0.68765	-3.46607	-0.359001	0.325017	1.18222	-0.701642	0.589007	-0.335463	-0.363987	0.0584899
11186	1.5606	0.981217	-0.0853256	0.686659	-0.521052	-0.100154	0.749999	0.734254	-0.32353	-0.0229903	0.657931	1.27659	0.572834	-0.801386	0.604981	-0.0419659	0.240237	2.21019	0.997142	-0.878995
11187	-2.13192	-1.583	0.057545	-0.638285	0.548661	-1.97458	-1.95091	-1.26201	-0.381738	0.419675	-2.03329	-5.79485	-0.606664	0.466926	-0.564324	-0.740772	0.734825	-2.51316	0.234812	0.376293
11188	2.32735	0.32699	2.5105	1.35223	0.86896	2.34307	5.18525	2.50887	3.3914	-0.883816	3.47764	9.12717	2.25969	0.108182	2.86006	-0.54292	-0.990907	3.24584	0.392813	2.00897
11189	-2.7909	0.914858	0.495407	0.167002	-0.954398	-0.476689	-1.55801	-4.16963	-3.7806	1.26864	-2.03224	-8.06228	1.29187	-0.156626	-0.197579	-0.6482	1.09248	-1.88081	0.674058	-0.384784
1119	-1.43742	1.10542	-0.47061	0.792818	0.403141	1.22956	-1.4076	-1.13646	-0.663086	-0.838421	-2.24358	-3.7479	-0.364397	0.181256	-0.541022	-0.739294	0.313541	-1.18251	-0.331718	-1.88309
11190	-2.2222	0.0112553	-0.2869	-1.05781	-0.255317	-1.83189	-1.7055	-0.836411	-0.400621	0.712465	-2.11855	-3.76993	0.145128	-0.11862	-0.150895	0.00977152	0.245575	-1.76174	0.87141	-0.0987691
11191	-1.50985	0.981217	-1.0349	-0.50624	-0.189927	-1.41951	-1.43783	-3.21208	-2.185	-0.0154191	-2.02459	-6.15827	0.0389054	2.22128	0.767719	-0.739294	1.09248	-1.95541	1.11864	0.939171
11193	-2.91198	0.479798	-5.08548	-0.789764	2.65219	-1.02582	-8.95464	-0.464851	0.753899	-1.62913	-1.55096	0.259628	-2.89818	-0.0184748	-2.03216	0.763635	-2.17514	-1.77067	-4.9394	1.07282
11194	-1.57612	0.981217	-0.986956	-0.50624	0.312203	-0.768083	-5.81634	-3.22479	-1.66022	0.863419	-2.01934	-7.04657	-1.29808	1.52754	-1.25107	-0.739294	1.09248	-1.76727	1.12905	-1.88309
11196	1.04233	1.92537	-1.0005	-0.45268	-0.338648	0.0574541	-2.79851	0.0685001	1.25097	-0.905972	-3.12533	-0.470756	-1.17925	-0.440611	-0.92677	-0.00160823	-0.205727	-2.75977	-1.65582	-0.205673
11197	-1.50736	0.981217	-0.179078	-0.50624	-1.08757	-0.440205	-1.28318	-2.73627	0.0812401	0.783296	-1.96511	-3.35842	-1.55873	-1.01412	-1.36298	-0.00657648	1.09248	-1.82767	0.868026	0.658944
11198	4.55324	0.819743	2.25296	1.85865	0.909386	0.425212	2.79175	4.17281	0.864039	1.70026	0.805655	10.5827	1.48008	-0.775498	3.06311	0.0630917	-1.59543	0.68737	-0.47535	0.56774
11199	-1.57612	0.981217	-0.986956	-0.50624	-0.189927	-0.391001	-5.09549	-3.22479	-1.66022	-0.398953	-2.3964	-7.04657	-0.884623	1.52754	-1.25107	-0.739294	1.09248	-2.25329	1.12905	-1.88309
112	1.42244	-0.112366	-0.118106	-0.50624	-0.189927	1.22378	-0.713749	3.54836	-0.191506	0.609931	-1.03478	2.29803	-1.53655	-1.0157	-0.886339	-0.739294	1.09248	-1.21788	-0.493934	-1.88309
1120	-1.59527	-0.828681	-0.291986	0.445861	0.955065	0.815348	0.310224	0.406213	-1.47468	0.747895	3.38122	-0.441874	-0.44116	-0.938427	0.780591	0.2974	-0.291113	3.45734	-0.175526	0.610188
11200	-1.57612	1.71311	-0.986956	-0.0108184	0.206302	1.52328	-4.05807	-3.22479	-1.66022	-0.398953	-1.29399	-4.72125	-0.884623	1.52754	-1.25107	-0.739294	1.09248	-0.590698	1.12905	-1.88309
11201	1.15054	-0.680766	-0.113266	0.25598	2.51356	0.486843	1.0131	1.2262	0.56814	0.942103	-1.43527	2.33427	-0.810572	0.684527	-0.175596	0.474872	-1.64184	-1.71166	-0.671337	-1.48232
11202	-1.00828	1.01211	-0.325353	-0.50624	-0.277889	-2.66682	-2.2831	-1.37932	1.03079	1.07615	-2.48153	-4.42157	-0.804768	0.284527	-0.224284	-0.739294	1.09248	-3.03878	0.17827	-1.16496
1121	-1.57612	0.981217	-0.986956	-0.50624	-1.01707	-1.64212	-3.14892	-3.22479	-1.66022	0.0578412	-2.64823	-7.02561	-1.01409	1.52754	-1.25107	-0.739294	1.09248	-2.22825	1.12905	-1.88309
11211	-1.17912	1.0067	-0.984317	-0.50624	-1.31777	1.11157	3.45619	1.02328	1.02068	-0.638815	0.802716	0.402894	1.48541	1.47802	-0.328108	1.19525	0.91599	-1.09153	-0.678964	0.808294
11212	0.496339	0.415442	-1.46169	-0.186471	-0.861569	-0.00139474	-2.54775	0.497821	1.22018	0.227443	-0.299712	-0.461487	-1.80312	-0.905188	-2.32806	-0.379759	-1.84749	-0.0355919	-0.0981274	-1.00483
11213	1.21684	-0.974976	-0.986474	1.05261	0.903051	-0.119797	2.08419	1.65976	0.630913	-1.24641	-1.79696	0.891589	1.47878	1.53209	-0.505578	0.293285	1.1901	-1.56857	0.495904	-2.33382
11214	-1.59983	-0.989948	0.181183	0.353794	-0.655594	2.21629	1.02804	-0.139904	0.333215	-0.394298	2.20896	2.50662	1.47831	-2.92072	0.402071	0.259409	0.201836	2.74699	-0.0576633	2.89449
11215	4.49097	0.0868044	0.891443	0.991826	2.21666	0.989051	3.47791	3.9	1.22214	-1.76324	3.12329	5.03809	1.61262	-1.25756	2.05508	-0.063354	-1.23807	2.72919	-2.00531	2.23629
11216	-0.167397	1.43936	-1.04205	0.687334	1.7232	-0.405354	0.177246	0.562297	-3.04641	1.36417	-1.40516	0.166303	0.259353	1.52079	-1.25107	1.30667	0.382029	-2.11739	1.12289	-1.77886
11219	-1.57612	0.981217	-0.986956	-0.50624	-0.189927	-0.528229	-5.81634	-3.22479	-1.66022	-0.398953	-2.02562	-7.04657	-0.884623	1.52754	-1.25107	-0.739294	1.09248	-1.79253	1.12905	-1.88309
1122	-1.57612	0.981217	-0.986956	-1.02255	-0.189927	-1.03524	-4.39501	-3.22479	-1.66022	-1.30011	-1.97725	-6.95625	-0.884623	0.702333	-1.25107	-0.739294	1.09248	-2.16973	1.12905	-1.88309
11221	4.9542	0.876357	2.28744	0.628464	7.81228	-1.05279	-0.61212	-0.0751525	1.51647	-0.353196	1.15575	-3.35804	1.72536	1.10778	0.800798	-0.186155	-0.482887	0.72564	-0.364574	0.0885332
11222	0.487226	0.700299	-2.1344	-1.01732	-1.33309	-0.408694	-1.45697	-0.522537	-1.04778	-1.64392	-0.464642	-3.30748	-2.69957	-0.578015	-2.76256	0.265232	-2.77404	0.132849	-4.21405	-1.73318
11223	-1.23571	0.604127	1.24033	-1.15541	0.753029	-1.05208	-2.05107	-1.89632	-1.93135	0.714786	-2.37387	-3.21839	-0.43159	1.55204	-0.504707	-0.154438	0.993494	-2.41947	0.858304	-2.26367
11224	-2.00364	0.734561	-0.343601	-3.19898	0.706638	-2.29549	0.0712992	-2.5574	-2.74908	2.58435	-0.806049	-5.92382	-1.1605	0.84948	-0.346161	-0.782984	0.271324	0.138518	0.948772	0.157467
11226	-1.57612	0.981217	-0.986956	-0.229965	-0.189927	1.63367	-2.91313	-3.22479	-1.66022	-0.398953	0.131866	-2.45286	-0.52541	1.52754	-1.06961	-0.739294	1.09248	-0.448726	1.12905	-1.88309
11228	-1.70008	0.981217	-1.21054	-0.50624	0.517698	-1.13525	-4.18531	-3.19661	-0.222203	-0.398953	-2.41925	-0.959426	-0.200297	0.00159689	-1.39926	-0.739294	1.09248	-2.29102	1.08899	-2.19101
1123	1.12587	0.384153	5.13902	1.68784	-0.322806	3.66559	4.5185	1.66331	-0.755835	0.817888	1.30993	3.59269	2.13106	-0.0805386	1.49629	-0.0574995	0.235249	2.16415	0.484487	-2.07541
11230	-1.48355	-0.176382	3.44204	-1.69856	-2.0008	-0.140534	0.35137	-0.748365	-0.33949	1.68125	-0.96103	-3.29492	1.30104	0.985751	1.10781	-0.213065	0.504155	-0.278911	-0.258953	-1.08003
11231	1.65365	-0.0237082	-0.601027	1.47874	2.79491	1.03222	2.31628	1.60223	0.385551	-0.370256	0.369481	3.46378	0.160212	-1.39627	-0.203085	-0.195914	-0.449381	-0.0291881	-1.11823	0.857219
11232	0.293985	0.877541	-0.736453	0.551688	-0.180575	-0.100541	-0.84613	-1.27122	0.30919	-0.288007	-2.34475	2.00703	-0.747844	0.308219	-0.454803	-0.319294	0.269147	-1.63242	0.829247	-2.0228
11234	1.1153	0.972985	-0.579846	-2.52201	-0.867763	1.38557	0.63348	-0.544715	1.94169	-1.81639	-1.01317	13.894	-1.54092	-0.715906	-0.425381	-2.37393	-2.39044	-1.03432	-0.475689	-1.55715
11235	1.24631	-0.306764	-0.601032	-1.88917	0.344886	2.78067	2.47475	1.99377	0.787182	-1.81395	2.85582	3.18019	0.403213	-0.691931	0.0624847	-1.12393	-2.52456	1.9978	-7.71636	-1.20852
11236	3.90581	0.341095	0.426165	1.38453	-0.541711	0.249183	0.742766	0.415467	1.23904	-0.795992	1.07753	1.66568	-1.9358	1.23729	-0.0917165	-1.16693	0.915273	0.722722	-2.59054	-1.91043
11237	-1.69439	0.981217	0.0609133	1.72554	-0.189927	0.994736	-2.34517	-3.24144	-1.82058	-0.865168	-1.46131	-1.24624	1.14919	0.710628	-1.31249	-0.714951	1.09248	-1.59598	1.72069	-1.82589
11238	-1.34072	-0.970156	-1.16783	-1.16522	-2.10464	-1.6247	-2.39193	-1.32023	-0.355514	-0.22723	-1.56672	-3.19862	-0.0777968	0.821356	-1.29459	-0.0912915	0.24546	-1.63721	0.642417	-0.0758071
112398	-2.36137	-0.230197	1.77632	-2.19697	-1.21196	2.16514	1.43354	-0.763292	-1.39647	0.196323	2.33881	-2.58734	0.634094	-0.217296	3.94917	-0.302733	1.54016	2.77291	3.26595	1.47975
112399	1.09726	0.608736	3.21818	-1.40334	-0.015817	2.69765	3.17278	-2.08365	-1.6939	-1.24558	1.93972	2.8255	1.09244	1.08596	-0.443774	-0.739294	1.09248	1.38862	0.827775	-1.88309
1124	-1.12787	-4.01681	0.140033	1.0353	0.250809	1.7558	-0.24198	-2.0267	-0.7652	0.416329	-1.48503	-5.1212	1.62093	-0.423171	0.114233	1.09853	1.3799	-1.59901	0.00855176	-0.130121
11240	1.06722	-0.0776972	1.20685	1.32208	0.253906	-0.808346	-0.315902	1.5986	-3.61844	-0.0458405	0.40562	0.419298	1.18296	0.460383	1.70295	0.972631	1.03054	1.19183	1.34589	-0.311687
11243	-1.15548	-0.0638517	-0.243174	1.05814	-0.891952	-3.33984	-2.99651	-2.74392	-1.62532	1.24895	-1.62129	-4.35082	-1.13216	-0.219292	0.329739	-0.221926	1.38723	-1.78674	2.46611	0.216295
11245	-1.57612	0.981217	-0.986956	-0.50624	-0.189927	0.3208	-5.92595	-3.22479	-1.66022	-0.398953	-1.32408	-6.85356	-0.785657	1.52754	-1.25107	-0.739294	1.09248	-1.66389	1.12905	-1.88309
112464	3.83078	-1.64185	5.20617	-1.36475	-0.455636	3.52446	7.09768	2.89386	1.69925	-1.30304	3.88047	2.84075	3.56258	1.9621	3.1411	-0.0546785	1.42752	4.53847	2.49491	2.10403
11247	-0.815622	0.981217	-0.615462	-0.0496502	-0.0841721	0.158453	-0.674205	-3.1451	0.756827	1.1504	-2.00068	-5.07668	0.755013	0.209205	-0.451452	-0.739294	1.71085	-1.65879	1.12394	0.13797
112479	3.48615	2.01705	-0.942247	-1.78684	1.01951	-0.227342	-0.653078	1.13482	0.821743	-1.95103	-1.2901	4.75115	-1.41427	0.770525	-1.09713	0.575185	-1.04596	-1.74952	-0.291665	-0.0832409
11248	-1.57612	0.981217	-0.986956	-0.50624	-1.68456	-1.45298	-3.37542	-3.22479	-1.29614	-0.434708	-0.294754	-4.82417	1.02322	2.09787	-1.25107	-0.739294	1.68577	-2.06733	1.60612	-1.88309
11250	-1.53342	0.981217	-0.345546	-0.197245	-0.104192	-0.556629	-3.26416	-2.72431	-1.66022	1.28505	-1.9498	-5.06291	2.63123	0.373553	-0.601759	-0.739294	1.09248	-1.63762	1.57733	1.03023
11251	-1.57612	0.981217	-0.986956	-1.01415	0.547689	-2.77792	-4.07297	-3.22322	-1.66022	0.953959	-1.93642	-1.01714	-1.43833	1.52754	-1.25107	-2.16944	0.798269	-1.50018	1.12905	-1.88309
11252	3.20948	-0.199459	2.75471	-0.516217	-1.90359	2.13915	2.35747	3.11826	2.1553	0.154503	2.4715	7.91611	-0.210265	0.211188	3.00323	0.0969252	0.569833	3.27654	0.893609	0.710185
11253	-0.949057	-0.568663	0.00427195	-0.25226	-0.121682	2.36486	1.15348	-0.47513	-0.681283	-0.149869	-0.602315	0.25213	0.352993	-0.437143	0.520779	-0.360592	1.23292	-1.04915	1.84964	0.056665
11254	-1.57612	0.981217	-0.986956	-0.50624	-0.189927	-0.757395	-6.63734	-3.22479	-1.66022	-0.398953	-2.12998	-7.04657	-0.884623	1.52754	-1.25107	-0.739294	1.09248	-1.91322	1.12905	-1.88309
11255	-2.08339	0.981217	-1.07272	-1.689	-3.68226	-2.02896	-2.12559	-3.12829	-2.28161	0.902194	-2.3535	-5.42988	-1.48167	-0.00569534	-1.27079	-2.41047	1.09248	-2.28774	0.850512	-2.42092
11257	-3.29839	-0.854357	-1.57939	-1.61269	-1.37018	-2.90866	-2.76918	-3.60679	-2.83883	-1.35865	-1.93823	-10.1123	-0.716291	-0.166406	-1.06497	-2.08537	0.31698	-1.34771	1.67797	-0.788823
11258	-1.68758	0.132856	-0.557661	-0.275286	-0.446694	-1.45659	-2.67067	-2.38158	-0.144751	1.46903	-1.1594	-7.4193	-0.681703	0.298487	-1.66456	-0.0278167	-1.0875	0.0815214	1.38895	-0.41575
11259	2.69413	-0.985437	-2.04578	-0.50624	4.33516	-3.39949	-2.30553	-0.212531	-2.01857	-0.60496	-0.707379	-2.11241	-0.287039	-3.04486	0.115655	0.865669	-0.821299	0.383019	-4.22981	0.146069
11260	6.00842	1.55938	1.53296	0.0205481	1.66595	2.18819	2.7985	4.09142	1.42185	-1.83276	1.48577	11.0601	-0.949427	-1.18799	1.4588	2.17103	0.944958	0.671204	-3.50209	-0.994194
11261	0.513098	0.671059	1.74117	0.414862	-3.48119	-1.60161	2.32943	1.70756	-0.395369	-0.711017	1.5077	-2.1079	2.53472	-0.37806	1.74416	0.343474	0.779984	1.41028	-0.217086	-1.44424
112611	1.6148	0.92801	-0.748331	-1.16299	0.0585478	0.640804	-1.05444	-2.84172	-1.5699	0.749529	-1.59882	-2.10019	0.188611	1.92152	1.0447	-0.0228865	-2.30362	-1.83985	0.907845	-1.05592
11262	-1.38316	-1.92832	-1.03532	1.80226	0.33718	0.455271	-2.68662	-3.32814	-1.51073	1.17925	-1.1093	0.757978	-1.97858	0.758187	-0.75522	1.07259	1.69537	-0.981212	0.971535	-1.88309
11264	-0.0549421	0.0187156	-0.617436	-2.09925	-0.625882	-0.918892	-2.3363	-0.663403	0.848558	0.905023	-1.25495	-5.72249	-1.08062	0.775089	1.42207	-0.390287	-0.0890623	-2.22992	1.94228	-0.88519
11266	0.654865	-0.141513	0.0187749	1.27431	1.73204	0.699539	2.80633	0.91679	0.586739	-0.129266	0.674033	4.65829	-0.839359	-0.50133	1.55583	0.0116502	0.24639	-0.238472	-0.955274	0.438962
11267	-0.765996	-0.142614	1.12227	0.516935	-1.17662	1.2926	-2.06265	-1.27778	-1.45528	0.96466	1.11806	-3.86084	1.44163	0.733054	-0.166395	-0.227517	0.794132	1.94542	0.22658	-0.105025
11272	-2.42046	0.140243	-0.296903	-1.4461	-0.95953	-1.2878	-0.334201	-0.734927	-1.85773	0.558498	-2.08797	-5.7777	1.01994	-0.209322	0.179493	0.696767	0.261402	-2.60567	0.0588377	-1.0892
11273	-3.99446	-0.381031	-0.449517	1.00972	-1.5226	-0.412256	-2.01244	-3.49747	-2.95218	1.7511	-1.91576	-6.08446	0.922788	0.00715024	-0.0304436	0.184568	1.04132	-1.52048	0.781491	-0.305132
11274	-1.22999	0.981217	-0.865212	-0.0510508	-3.64589	5.64339	0.714741	-1.64779	-1.66022	1.07215	0.766444	25.2251	0.451225	0.943754	-1.00273	-0.739294	1.09248	0.396182	1.67131	-1.88309
11275	10.6776	0.349769	3.20753	1.38642	1.02989	4.11002	4.28028	4.54025	1.40314	-0.524589	2.03221	4.32037	4.18186	2.17832	3.74267	0.579107	0.337108	1.57027	-0.417229	0.761179
11276	0.190271	-0.257171	1.07657	-0.666024	0.275558	0.529502	0.857736	0.629282	0.914774	0.433203	2.45087	3.55619	0.254418	0.589934	0.71734	-0.153735	-0.309908	1.8094	-0.914888	0.697002
11277	-2.00036	-0.25376	0.399955	-1.13987	-0.59299	1.92811	-0.0736203	-1.58406	-1.33904	0.318618	0.884338	1.85221	1.31976	0.664515	0.10315	0.404078	1.60616	1.1759	3.62247	-0.0567417
11278	-1.26725	-0.341803	-0.991908	-1.06149	-1.61334	-1.56284	-1.80155	-0.464745	-1.28831	0.0409063	-2.29342	-2.44317	-0.850416	-0.052096	-1.26705	0.374276	0.307855	-1.82757	0.234347	-1.09203
11279	-1.29697	0.982033	-0.986956	-0.465746	-2.78174	1.38988	-4.2085	-3.22479	-1.65017	1.50074	-1.82812	-6.94756	-0.575452	1.52754	-1.25107	-0.739294	1.09248	-1.79097	1.12905	0.534382
11280	-1.57612	0.981217	-0.986956	-0.50624	-0.189291	-0.705985	-1.80065	-3.22497	-1.66022	-0.481509	-1.67654	-6.50884	-0.305191	1.52754	-1.25107	-0.739294	1.09248	-1.92751	1.12905	-1.44772
11281	-1.39015	0.981217	-0.990234	-0.50624	-0.530923	-1.95879	-2.66898	-2.05286	-0.591509	-0.895861	-2.08004	-4.32057	-1.55313	0.501544	-1.08346	-0.739294	1.09248	-1.86814	-0.430834	-2.68575
11282	-0.351555	-1.33841	1.7926	4.84405	-0.351184	1.33906	1.95589	-0.132086	2.03978	1.81588	-0.761931	0.732385	1.25027	0.819676	1.90038	-0.438259	0.209129	0.734678	3.95386	-0.851202
11283	-1.57612	0.981217	-0.986956	-0.50624	0.67734	-1.48698	-5.81634	-3.22479	-1.66022	-0.545662	-2.03311	-6.89811	-0.167417	2.02003	-1.25107	-0.739294	1.09248	-1.76634	1.12905	-1.88309
11284	-0.624734	-0.108328	3.16945	0.635284	0.749861	2.04899	-0.471133	-0.275279	-0.198633	-0.5726	0.228421	-0.808488	-1.16818	0.199651	0.351721	1.04091	3.97353	1.32234	6.43466	-0.494998
11285	-3.87198	-0.067291	0.786125	-0.524291	-0.554275	0.864264	-0.351632	-1.76726	-2.78993	1.27018	-0.880703	-3.61585	1.33647	0.0344452	1.39526	0.317084	0.640323	-0.4178	1.82155	0.393958
112869	-0.321035	-0.959532	0.174858	-0.428345	-1.46053	-3.05961	-2.51296	-2.38504	-1.04125	3.70624	-3.88926	-6.52568	-2.28555	2.30897	0.669231	-0.597792	0.761619	-2.83812	7.71517	0.53804
1129	-1.27864	0.981217	-0.829496	-0.50624	0.193903	-0.17954	-5.12089	-3.21767	-1.66022	0.669261	-2.74445	-5.19068	-1.27454	-0.296209	-1.25107	-0.739294	1.09248	-2.03754	0.894764	-1.88309
112950	-1.13649	0.938144	-0.944594	-0.302132	-0.633043	0.514385	-1.2736	-1.27026	-2.01709	-0.0237804	-1.48526	1.84991	-0.770896	0.707428	-0.81775	-0.530481	1.15173	-0.568778	2.58806	-0.849178
113	1.51463	1.28526	1.28722	-0.918064	1.81977	0.677641	5.90482	4.15849	2.78084	-0.134991	3.39181	12.2988	1.80696	1.75052	5.22673	1.50547	1.67453	2.53774	-0.915592	-1.88309
1130	1.94294	0.123118	-0.892633	0.203761	2.00835	1.24046	1.33031	0.945451	0.265173	-0.263784	-0.0242227	3.40223	-0.20822	-0.00419098	-0.334782	-0.731655	1.09248	-1.05832	-0.597646	0.37283
11309	-1.26244	0.580677	1.38479	-1.05759	-0.683487	3.96381	3.67039	0.135846	0.633112	0.185799	3.28329	2.19186	2.0748	0.170515	3.4957	-0.428662	0.137013	4.10735	0.913053	1.06144
1131	-0.868801	0.981217	-0.651584	-0.50624	-0.189927	-0.456938	-0.651081	-1.47671	-2.27288	-0.443358	-1.5841	-6.94012	-1.18663	-0.541432	-0.767462	-0.75409	1.07935	-1.84668	0.189308	-1.88309
11311	6.90075	1.00034	1.68665	1.21738	1.6491	-0.129553	4.01281	2.85311	0.780938	-1.42122	-0.528275	7.28825	1.11404	0.507092	1.759	0.44366	-0.0113304	0.168469	-1.55359	1.58895
11313	-1.2455	0.137408	-0.911406	0.232037	-0.730293	0.337171	-1.85103	-0.276553	-1.11272	0.799594	0.338914	-1.64148	0.212691	0.30033	-0.62191	-0.0583161	0.671653	-0.245413	2.46409	0.368358
11314	-1.57485	0.981217	-0.711047	0.611153	-1.17613	0.541575	0.402101	-3.2279	-1.73331	-0.0377106	-1.55201	-2.27454	1.03557	1.44143	-0.432507	-0.73326	1.30897	-1.5863	1.3512	-1.47492
113146	1.57513	-1.03291	3.59783	-0.50624	0.766027	1.87906	4.27066	3.37896	0.774429	-1.00725	2.94446	0.805505	3.1886	0.514049	3.94053	1.58777	1.09248	1.42778	1.12905	-1.88309
11315	-1.29938	0.181223	0.886525	-1.78923	0.259128	-2.47548	-1.90524	-1.05637	-3.08765	0.0717154	0.974267	-7.89194	0.178177	1.74148	0.504359	-0.192661	1.75941	0.0316421	0.0422177	-1.16273
11316	-1.66025	0.539861	1.15504	-0.727943	-0.619339	2.53507	-0.200597	-1.08819	-1.44109	0.507082	0.0766025	-1.04612	-0.109313	0.763636	0.734573	-0.33988	0.727186	2.52357	2.02395	-0.0296546
11317	-1.45308	0.981217	-1.03326	-0.50624	0.200883	-1.64439	-3.01056	-3.26075	-1.66022	-0.798246	-2.25879	-5.07195	1.43563	1.18879	-1.25346	-0.739294	1.09248	-2.14097	0.904535	-1.88309
113177	-2.03944	-0.37153	-0.55342	-0.247029	-1.15297	-2.07274	-1.87466	-1.84286	-2.3289	-0.658359	-2.0258	-6.05364	0.22523	-0.185489	-1.29764	0.0111075	0.220972	-2.475	1.35425	-0.512382
113178	-0.905046	0.00237351	-0.70052	-0.486654	-0.0804964	1.83825	-0.547456	-1.32049	-3.17641	0.0106631	-0.892084	-2.95825	-1.55256	-0.431495	-0.792507	-0.739294	0.615579	-0.714834	-0.281069	-1.80574
11318	-1.57612	0.927662	-0.986956	-0.50624	-0.031299	-3.70043	-1.60462	-3.07296	0.299129	0.408823	-2.30945	-5.62856	0.0994074	2.37307	0.396609	-0.681082	1.09248	-2.98383	2.28736	-1.88309
11319	-1.16689	-0.211585	0.569259	-0.478201	-0.997648	-0.987589	0.210773	-0.0341783	-0.428036	0.60435	-0.984766	-0.950226	0.358197	0.079569	0.0675136	0.212659	-0.767079	-2.17168	0.0644214	0.00201878
1132	-1.54516	0.981217	-1.03139	-0.709559	0.316097	-1.49391	-5.02034	-3.23963	-1.66022	-0.185602	-1.98868	-7.14355	-0.995883	1.8941	-1.28336	-0.739294	1.09248	-3.39758	1.09105	-0.247219
11320	-1.57539	0.981217	-0.986956	1.66992	-1.35519	0.347642	-2.05871	-3.22479	-1.66022	-0.398953	-1.70421	-7.03453	-0.884623	1.52754	-1.25107	-0.739294	1.09248	-1.75963	1.12905	1.02347
11321	1.01225	-0.195139	0.286573	-0.684163	-1.86712	1.48706	-0.561976	-0.0978428	0.146278	-0.898256	0.0941385	0.476883	-0.539518	1.49733	0.464444	0.138743	1.66791	1.4894	2.29956	-0.820395
11322	-1.04394	0.0812223	1.18715	2.64335	-0.751914	-0.892195	1.76468	-0.185516	-0.908563	1.20274	-0.158619	0.371029	0.911945	-0.363317	-0.140175	-1.98453	0.760859	0.207393	1.31275	0.0769396
11325	3.1171	1.60727	-0.867941	0.641032	1.37238	0.246315	-0.778579	1.60627	1.07938	0.922233	1.52496	-0.126528	-1.52371	1.18304	0.554352	-0.119173	-0.795654	0.274715	-1.56938	2.00011
113251	3.16015	3.19012	-3.67834	-1.40394	4.28978	1.45374	-3.17621	-0.667693	1.07805	-1.13891	0.116526	0.528623	-3.6303	-2.53295	-4.16114	-2.16665	-3.05677	-0.847076	-4.01674	-0.111895
11326	-1.56889	-0.43134	6.55243	1.26667	-2.52794	5.90898	7.69599	2.64052	1.13709	-1.61115	4.20467	4.09414	4.77385	0.043551	8.79368	1.76817	3.82797	4.91871	-0.511525	0.864626
11328	1.59519	-1.57846	5.49527	-1.53682	-0.911824	-0.577511	5.14871	3.08991	1.90564	-2.34915	2.29608	2.88721	4.82325	-0.416492	4.6516	-0.539421	0.941156	1.39852	0.526679	1.56583
11329	-0.985901	-0.615771	1.86945	0.913948	-0.49886	-0.354357	3.08165	1.02347	-0.352398	-0.903428	-0.554109	2.06575	3.01169	0.118237	2.28564	0.105482	0.28904	-0.371378	-0.163048	0.0341896
1133	-1.67457	0.46967	0.553995	-1.07091	-0.261112	-2.08625	-2.72224	-0.970464	-1.26602	1.77379	-3.58325	-2.98018	-0.256943	-0.0285663	-0.404198	1.4872	-0.195001	-2.91211	1.22217	-0.349514
11330	-1.50891	0.25435	-0.294533	-0.316001	-0.612629	-2.59525	-1.58963	-1.41571	0.0570607	-0.161413	-2.40573	-3.70979	0.204304	-0.496583	-0.24498	0.13596	1.09248	-2.8525	1.03536	0.00681354
11331	-1.99286	0.534163	-0.742052	-0.480855	-2.96427	-3.20019	-3.15999	-3.1238	-2.38721	1.43803	-1.578	-10.561	-0.445123	-0.438344	-2.35327	-0.54099	0.953902	-0.392064	3.44455	-1.09734
11332	-1.58933	-0.0219797	1.12369	0.754764	-2.26014	1.64644	-0.927126	-2.13952	-0.972354	0.4523	-0.544363	-2.53052	0.165995	-0.754606	-1.00739	-0.456712	1.06936	-0.20909	-0.136861	-2.00634
11333	-1.52283	-0.0850295	-1.82517	-0.299863	-0.454009	-0.532401	-2.77244	-2.59094	-0.542113	1.0358	-2.17917	-4.529	-1.54177	-0.138001	-0.335199	3.12791	0.539751	-0.352032	-0.750709	1.26819
11334	-3.44207	-0.391113	-0.370938	-0.0991547	-1.00354	-0.470194	-2.54506	-1.98201	-2.13131	1.87546	-2.05821	-9.25004	-0.508056	1.0765	-0.793633	-0.928124	-0.329158	-1.08926	1.4428	-0.319346
11335	3.73435	0.941053	-1.05267	-1.10082	3.34773	0.391948	3.64752	1.12182	1.01491	-1.17783	2.03512	2.42811	-0.797368	-1.49693	0.631308	-0.841598	-0.106781	1.89585	-3.80535	0.658285
11336	2.71412	-0.513583	0.103666	-0.538177	0.115154	0.255618	-4.23217	0.987928	0.467632	1.81221	-0.969016	-1.09922	-1.09225	-0.0683061	0.428776	0.631611	3.13661	0.613864	3.78115	0.717775
11337	-3.03758	-0.456307	-1.3318	0.333687	-2.93317	-1.64554	-2.03593	0.395172	-2.8903	0.535497	0.539941	-6.01542	-0.184673	-0.131581	-2.48875	-0.168219	0.505204	0.807453	3.9293	0.110532
11338	-0.826529	0.27163	-0.411079	-0.709264	-0.59693	1.00862	0.0941925	-1.39106	0.133506	0.143615	-1.89221	0.234323	-0.959588	-0.328618	-1.04967	-0.185737	0.85513	-1.68444	1.27752	1.28878
11339	3.99923	-0.539568	-0.51438	-0.50624	4.1258	0.179642	-0.306561	-1.04129	-1.80202	1.11327	0.0174952	-2.43531	-0.209273	0.0135705	-0.907817	-2.05505	-4.08835	0.553848	-1.24687	-1.51854
1134	11.8758	1.31551	4.59655	-0.50624	1.19703	6.13452	9.9984	5.10999	2.0788	-0.909374	5.22945	10.8535	3.32861	-0.233478	4.5459	0.39239	-2.56549	7.90163	-1.07793	1.92195
11340	1.76006	-0.271238	-2.9891	-2.449	0.733997	-0.251054	-2.1607	-1.11148	0.158424	0.0895166	-1.70559	2.34727	-2.74797	-0.841288	-0.138569	-0.167475	-0.953575	-0.474473	-1.54931	2.89131
11341	-1.57612	-3.17381	0.0635535	-0.50624	0.506894	0.513064	-4.27512	-2.37158	0.339253	-0.160499	-1.46364	-3.10801	-0.0990554	0.553043	0.139101	-0.146361	0.619928	-1.85734	1.06716	-1.99722
113419	-2.0759	0.000882681	0.642381	0.829329	-2.10349	-0.566228	-2.38023	-0.53507	-1.55249	1.52293	-1.45517	-4.64468	0.260531	-0.479711	-0.852613	-0.636547	-0.0980339	-0.11602	1.98268	-1.73848
11342	2.03481	-1.56058	-0.72423	0.259729	2.86788	2.06825	0.728177	1.2588	2.04181	-0.614951	1.70772	7.87359	0.369402	-1.99527	-0.220551	0.291931	-1.53754	2.08535	-1.85555	0.571682
11343	-1.41801	-2.98143	2.90857	2.6136	-3.36472	-0.853884	4.0689	3.96276	0.606914	1.00776	0.786768	-0.649061	2.80028	-0.0280772	3.22528	1.30584	1.29131	1.18455	2.70587	0.357129
11344	-5.43595	-2.4034	0.776158	-1.55253	-0.583012	-1.94317	-3.62086	-0.499881	1.02874	-1.40439	-0.458711	-3.58368	2.63622	2.07415	1.27202	-0.562528	0.332599	-3.17211	1.5154	-0.743253
11345	1.16912	0.766671	1.195	0.934807	-0.312588	-2.37511	-0.598606	1.40055	0.127703	-0.346538	1.07303	-4.33119	1.39044	1.79607	1.69573	-0.881601	-4.14355	1.29326	-1.24444	-0.715489
113457	-1.01711	0.0764421	-0.37495	-1.05604	-0.42251	-0.854796	0.118351	0.400625	-0.0961942	0.290846	-0.406806	-2.806	1.63501	1.42029	-0.498634	-0.464063	1.19266	-0.27975	2.21531	-0.98983
11346	-1.61729	-0.289278	2.4603	-0.0278779	-0.851531	-2.1801	1.0572	2.88093	-0.67465	-1.46318	1.87793	-0.530999	3.0302	0.512768	2.59513	0.684807	1.10232	-0.0388953	1.3852	0.828652
1135	-2.72998	-0.147285	-1.92992	-1.48676	0.411509	-0.328847	-2.17831	-1.47621	-1.97308	0.972507	-1.14506	-5.02629	-0.284981	0.198987	-1.69515	-0.271388	1.67405	-2.1686	0.364111	0.189489
1136	-1.10993	1.3518	-0.33727	-0.50624	0.355653	-1.12622	-2.07636	-1.3823	-2.0633	-0.0672907	-2.40062	-5.54227	-0.440018	0.0344777	0.0864043	1.01269	1.38935	-2.26848	0.146283	-1.5743
113612	-1.57612	0.981217	-0.986956	-0.50624	-0.189927	-0.527307	-5.81634	-3.22479	-1.66022	-0.398953	-1.86168	-7.04657	-0.802809	1.52754	-1.25107	-0.739294	1.70005	-1.84013	1.12905	-2.04877
1137	-0.475811	0.307062	-0.628208	-0.50624	-0.272977	-0.914227	-2.14742	-1.74725	-0.767277	0.332979	-2.1731	-2.21166	-0.53381	0.436496	-0.414397	-0.739294	1.09248	-2.0905	0.509775	-1.93701
113791	-2.9358	-0.0577523	0.233951	-0.426214	-2.50125	-1.68084	-0.0531255	0.119421	-1.85905	1.96504	0.519396	-3.72511	0.739347	0.281092	0.0951766	0.378819	0.368476	0.83471	1.77913	0.316142
1138	-1.57612	0.981217	-0.986956	-0.50624	-0.105499	-0.59633	-5.35335	-3.20124	-1.66022	-0.398953	-1.57532	-7.04657	-0.884623	1.52754	-1.25107	-0.739294	1.09248	-2.01054	1.12905	-1.88309
113835	-1.57612	0.981217	-0.986956	-1.49079	-0.170034	-1.13682	-2.12967	-3.22479	-1.66022	0.738833	-2.03085	-7.03285	1.37314	1.52754	-0.883905	-0.739294	1.09248	-1.87705	1.12905	-1.88309
113878	-0.963793	-1.79533	2.76805	-0.50624	0.333725	-0.562598	-1.30734	0.64612	0.774979	1.86046	-2.05332	-4.47242	0.658221	0.810763	1.74456	1.35272	1.09897	-1.88686	6.35308	-0.0127888
114	-1.43739	0.981217	3.29125	-0.50624	-0.189927	0.558647	-2.6167	-3.22479	-1.66022	0.664489	-1.76849	-5.90514	-2.27911	-0.587913	2.0252	-0.739294	1.09248	-2.13381	1.00534	-1.88309
1140	-2.44087	0.782975	-2.14888	-0.50624	-3.01667	1.14961	-5.98284	-3.50688	-1.50573	0.591986	-0.417305	-1.65642	-1.83088	-0.829377	-2.56753	-1.41561	-2.37645	0.804405	1.01708	-0.857695
114034	-2.72115	-0.110845	1.97275	-0.0205138	-1.89723	1.83954	0.614382	-1.81324	-1.04971	2.06122	-1.28491	-2.05006	1.4941	-0.330048	1.38856	-1.16264	0.521393	-1.19682	3.10626	-0.686521
114044	-1.57612	0.6075	-0.986956	-1.0508	0.674772	0.503733	-2.24759	-3.22474	-1.66022	-1.11107	-2.33365	-6.42087	0.669407	1.52754	-1.25107	-0.739294	1.09248	-2.1193	1.14691	-1.88309
114049	1.04233	1.3918	0.873989	1.974	-0.101192	1.64033	-3.70299	-0.299203	-0.994139	0.179117	0.523401	1.11951	-1.12444	0.535299	0.711535	-1.07413	-1.39589	2.04182	2.48683	-0.648079
114088	4.36426	2.9027	-0.810748	-0.50624	-0.152065	-0.369883	-0.960956	-3.22441	-1.66022	-0.842123	-1.60824	0.894252	1.49324	1.52754	-1.25107	-0.739294	1.09248	-1.71835	1.12905	-1.88309
1141	-2.873	-0.30214	0.502632	-1.79244	-1.06065	-0.63459	-1.73496	-1.81193	-1.8214	0.865033	-1.73677	-6.178	0.818605	0.687594	-0.0313356	-0.573256	1.00855	-1.10497	1.31691	1.44938
114112	-1.67715	0.958568	-1.17943	-0.108422	0.450756	-0.639056	-4.0346	-3.28073	-1.61717	-0.489569	-1.07799	-3.96287	-0.57653	1.59675	-1.40422	0.554047	0.391659	-1.94955	1.09309	-2.33714
1142	-1.84265	0.981217	-1.26647	-0.50624	-0.189927	-0.769696	-2.52521	-3.40664	-0.37539	-0.398953	-1.84723	-6.47025	-1.2884	0.614708	-1.53844	-0.739294	1.09248	-2.15052	0.807293	-1.88309
1143	-1.57612	0.981217	-0.986956	-0.50624	-0.189927	0.959035	-5.81634	-3.22479	-1.66022	-0.398953	-1.69098	-7.04657	-0.432406	1.52754	-1.25107	-0.739294	1.09248	-1.56896	1.12905	-1.88309
114327	1.50434	0.981406	-0.966325	2.26467	0.753779	2.58781	0.310578	-3.20391	-0.189319	-0.252765	0.1406	0.464408	1.62343	1.52807	-1.0536	-0.739294	1.09248	0.464156	1.12905	-1.88309
1144	5.10311	1.33879	2.64545	-0.195312	2.20087	3.60274	0.376492	1.48263	-0.757106	0.437842	-0.611006	2.285	1.85921	-0.569975	1.61168	0.00933121	0.747181	2.70422	2.56301	-0.883718
1145	-1.34795	0.981217	-0.853078	-1.44321	0.649243	-1.99658	-0.956227	-2.0554	-1.66022	0.474175	-2.21579	-3.71687	-0.536383	0.664068	-1.10463	-0.739294	1.7433	-2.42459	0.48806	-1.20955
114548	-1.57612	0.981217	-0.986956	-0.260702	0.274478	0.286968	-5.88072	-3.22479	-1.66022	-0.0423584	-1.87801	-7.04657	-0.884623	2.09476	-1.25107	-0.739294	1.09248	-1.68593	1.12905	-1.88309
1146	3.60069	2.64064	-0.627286	-0.956614	0.568065	-1.1299	3.10646	-1.04109	-0.388603	-0.607743	-1.78645	-1.67559	1.72711	-0.593466	0.182465	-0.0951296	2.11674	-1.65807	-0.499029	1.33751
114625	-1.57612	-0.557154	-0.986956	-0.897973	0.518079	-1.48568	0.78118	-3.22479	-1.66022	-0.283833	-1.92074	-6.15145	-0.567102	1.52754	-1.25107	-0.739294	1.09248	-1.66896	1.12905	-1.88309
1147	2.02618	1.30501	-1.43783	-1.5286	0.577095	-1.23464	-2.10985	0.642322	2.08392	-2.06896	-2.87548	2.86639	-2.88857	-0.968715	-3.1692	-0.53573	-1.12007	-2.79894	-2.33419	-0.945977
114791	2.14563	0.779043	-0.199848	0.801341	-1.37407	-1.49244	-2.12308	-0.247583	-1.78728	-0.287206	-3.07895	-0.606594	-1.18821	0.848775	-1.56586	-2.18655	-0.0622058	-3.10251	-0.962207	-0.966557
114818	-1.57612	-0.868121	-0.986956	-0.50624	0.809289	1.80259	-3.91546	-0.213734	-1.18846	-1.31525	-1.70118	-2.19594	-1.14688	1.52754	-1.25107	-0.739294	1.09248	-1.66767	1.10269	0.902868
114819	-1.57612	0.981217	-0.729641	-0.495088	-2.22498	-0.199234	-5.82616	-3.22479	-1.57501	-0.0262813	-2.14065	-7.03109	-0.544819	1.52754	-1.25107	-0.739294	1.09248	-1.68595	1.90855	-1.88309
114876	-1.23334	0.1407	-3.38009	-0.504274	3.36407	-3.65422	-8.89424	-5.82676	-0.544762	1.72509	-2.86473	-6.20835	-4.04028	-0.334538	-4.88335	-1.10131	-1.87428	-2.00627	0.943154	-0.430669
114881	2.08093	0.965113	-0.570165	-0.50624	1.37198	0.137014	-3.45537	-3.18997	0.64173	1.60142	-1.90675	-4.57364	-1.12986	-0.00454625	-0.301405	-0.739294	1.09248	-1.96587	0.604202	0.715482
114882	7.76306	0.830609	1.87612	0.77078	1.72288	4.61135	6.96154	5.89211	1.4164	-2.2571	3.83307	12.1172	1.27527	0.282293	0.256164	0.238873	-2.12993	3.66038	-3.19395	3.21461
114883	-0.520757	-0.675909	-1.23625	-0.0430733	1.12845	0.157992	-5.21931	0.747815	-0.87365	2.06133	-1.00676	2.22603	-3.59842	-1.07195	0.829961	0.668241	-3.37127	-1.00153	-2.37081	0.383708
114884	-0.488669	-1.25156	-0.489307	-1.03003	-0.437718	1.51498	2.05855	1.6853	-0.335411	0.0390662	-0.890601	0.939677	1.84836	1.00696	-0.365228	0.395778	0.912963	-1.01955	0.172105	-1.26471
114885	0.776421	-0.609244	0.316073	-1.2113	0.111257	-0.829182	-7.06251	-0.404773	0.35197	-1.64371	-1.35589	-2.03772	-1.91431	-0.898243	-0.299836	0.204704	-1.78621	-0.675081	-3.86136	-0.953046
114897	-3.34112	-0.446491	0.695284	-0.143392	-1.75627	-1.25489	0.0166971	-1.16929	-0.924558	-0.325411	-0.297394	-5.06712	0.951459	0.150069	-0.192606	-0.125767	0.309345	-2.09648	1.70113	-0.379922
114899	-1.67972	-2.19509	0.95813	0.674177	1.05011	-0.818498	2.64337	3.0834	0.51682	-1.90666	0.76518	-0.354721	0.327033	0.855374	-0.89323	-0.739294	1.09248	-1.08552	0.0929149	-1.88309
1149	-1.78392	0.628055	-0.986956	-0.50624	0.924319	-0.283107	1.25697	3.60853	-1.42996	-0.763289	-1.30451	-7.19246	2.00126	1.13787	1.37608	-0.739294	1.09248	-1.73767	1.12315	0.952578
114908	3.65202	1.43292	0.68336	-3.32209	0.885504	2.25278	7.19332	4.70307	3.37953	-3.0791	3.03242	12.8162	2.13471	-0.103441	1.45534	0.477587	-3.11886	3.64482	-3.42086	2.10007
114932	0.789576	0.782051	-0.544961	-0.930156	0.711392	-0.320863	-2.11698	1.5361	-1.55245	-2.66276	1.36828	1.20921	-0.902391	0.0195545	0.0672504	1.51933	-1.39416	1.90911	-2.09866	0.462029
115	-2.37209	-0.70603	-1.45427	0.542727	-1.40005	-0.681982	-6.09682	-1.16277	1.36495	0.496833	-3.68879	-2.62577	-1.28031	0.23134	-1.69001	0.914781	0.818841	-1.41707	1.14566	-1.71813
115123	-1.88553	-1.27056	-1.48125	-0.0971091	-3.29532	-0.118172	-1.63805	-1.41165	-1.68868	1.41731	-2.29547	-0.353176	-1.53518	1.62169	-1.73907	-0.311604	0.110417	-2.54753	-0.911491	-1.31159
1152	-1.53103	1.62896	2.01165	-1.1507	-7.18465	-1.22564	6.10115	3.2598	0.198894	-4.16973	2.75257	-1.25611	3.36857	0.548702	1.68563	1.15243	3.22185	2.26017	3.45645	0.374824
115201	2.8744	-0.095475	-0.603944	1.45365	0.319714	0.204592	-2.00275	-1.24579	0.440408	-0.743777	-0.153953	-1.1474	-0.308894	-0.736729	-1.98127	-1.41914	-0.556688	0.323423	-0.669974	-0.76504
115207	2.34321	0.487961	1.52515	-0.778112	0.196316	1.33351	6.5604	1.82936	0.608807	-1.48182	3.22929	4.92558	3.52105	-2.01628	2.06509	0.25196	-1.71664	3.95564	-2.10526	-0.195397
1153	1.77676	-0.719526	-0.527531	0.270181	1.83852	0.957094	1.55655	-0.862221	-1.54379	-0.264553	2.96951	0.434205	0.7411	-0.17289	1.91928	1.02999	1.25917	2.6587	0.990957	3.59652
115353	-0.263012	-0.0575318	-0.152676	0.617914	-0.0145873	-0.225534	-1.04129	-0.753292	0.560809	1.15641	-2.03968	-1.26743	0.983686	-0.0348719	-0.106164	-0.0347884	1.79584	-2.06737	1.0888	-1.8654
1154	-1.36677	0.629565	-0.986637	-2.0333	0.463302	-3.72416	-2.19199	-0.113999	0.705553	0.140945	-4.23756	-0.907661	-1.44855	-0.73351	-1.16473	-2.42683	-2.61881	-1.5022	2.17254	-1.88309
1155	2.76548	-1.26692	1.68581	0.43446	0.826891	2.19889	6.18145	2.12475	-0.984706	-1.37114	4.24013	-0.284867	3.63216	0.0272075	1.30234	-0.360118	1.05795	4.90293	0.965574	1.81276
115653	-1.57612	0.981217	-0.986956	-0.724293	-0.189927	0.150731	-4.74229	-3.22479	-1.66022	-0.398953	-1.93651	-7.04657	-0.884623	1.52754	-1.25107	-0.739294	1.09248	-1.76717	1.12905	-1.88309
115703	-4.84654	0.189939	-0.265305	-0.677334	0.374415	-0.53441	-1.87558	-3.06946	-3.3851	0.371034	-2.39011	-9.03524	1.42453	0.0505023	-0.835263	-0.548349	0.717745	-1.82364	0.591552	-0.126579
115708	-5.29964	-0.113243	-0.614977	-0.563916	-1.53837	-0.0354115	-1.61175	-2.29837	-2.21891	1.48707	-1.14795	-7.58917	0.64448	-0.298783	-0.0748036	-0.0699736	1.04835	-1.35486	0.990589	0.0024595
1158	-15.1682	-3.51827	-3.70896	-0.50624	-0.616587	-2.99174	-3.55491	-1.48519	-2.36854	1.43011	-1.4152	-7.59572	-1.02348	-0.131794	-4.14204	0.650639	2.2893	-1.28724	1.58712	0.128299
115817	1.67367	-1.5047	-1.00373	0.914496	0.453093	-2.09587	2.50337	-0.557372	-2.21752	0.16963	1.41434	-2.16863	0.53055	0.203716	-0.374345	0.394712	1.43725	0.465363	-1.21569	-1.68144
115939	-0.34508	-0.257254	0.40496	-0.355386	0.47121	-1.36351	-1.21504	-0.396268	0.0892706	-0.775906	-1.81409	-2.66858	0.704078	-0.322027	0.732554	-0.135554	1.51003	-1.17752	1.61134	0.32623
116	-1.57612	0.981217	-0.986956	-0.50624	-0.189927	0.444685	-4.81156	-3.22479	0.09138	0.592125	-1.81791	-6.76661	-0.8332	1.52754	-1.25107	-0.739294	1.61046	-2.03687	1.12905	-1.88309
1160	-7.15764	-0.69598	-0.771944	0.084339	-4.65345	-3.33182	-5.71441	-3.11544	-2.50028	-2.93131	-0.744619	-12.3925	0.853721	0.820497	-1.14708	0.882715	-0.839267	-0.794295	-0.474475	-4.6922
116039	0.669649	-3.40896	-0.794966	-1.27144	-0.387154	-0.441005	1.6596	1.50123	0.967531	-1.26595	-1.7487	-1.56001	2.26784	0.73297	0.36426	-0.262571	0.0907725	-2.51947	-0.21288	-1.88309
1161	-2.37377	0.261014	-0.715354	-1.92687	-3.03463	-1.54701	-1.94612	-1.79984	-2.29099	-0.450383	-1.43781	-4.90414	-0.745897	1.44903	-0.735397	-0.553973	0.374076	-1.61087	-0.140781	0.680429
116138	-5.76072	-3.14601	-1.07535	0.147092	1.79063	-1.34056	-3.91637	-3.29187	-2.47569	-0.00141621	-2.17274	-6.64672	-1.71147	1.03037	-2.96794	-1.69615	-0.408081	-1.49443	1.43496	-1.94508
116285	-1.40788	0.981217	-0.924956	-0.50624	-0.189927	-1.19746	-2.52736	-2.59932	-2.53717	-1.36608	-1.90722	-4.29206	-1.55374	-0.731836	-1.22786	-0.739294	1.68979	-1.98191	0.59151	-1.88309
1163	1.13642	-1.27489	3.91885	-0.474708	-0.0234939	0.464183	5.16563	3.31179	-0.0529138	-1.13757	2.8742	2.88262	3.32986	1.75661	4.08683	-1.94257	0.610936	0.133551	4.30863	-0.109052
116372	-1.57612	0.981217	-0.986956	-0.50624	-0.189927	0.258106	-5.81634	-3.22479	-1.66022	-0.398953	-1.6453	-7.04657	-0.884623	1.52754	-1.25107	-0.739294	1.09248	-0.982202	1.12905	-1.88309
1164	0.49325	2.21585	2.41667	-2.20048	-0.487667	2.34306	2.29253	0.236078	-1.41972	-0.853289	0.0155324	6.95986	-0.620213	0.765703	-1.16984	-0.840558	1.09248	0.643007	0.0854372	-1.88309
116496	2.62563	-1.36845	-0.996996	-0.299745	5.74882	-1.53494	-4.58213	-0.773487	0.656222	0.248044	0.437389	0.36759	-3.89039	-0.684764	-2.98722	0.771787	0.418183	-0.89226	-0.167888	-0.727251
116828	-1.02396	0.981217	-0.706738	2.22268	-0.0343711	1.07231	-0.413997	-1.38585	-2.43888	0.565673	-2.09731	-2.74426	-1.19274	-0.672241	-0.835685	-0.739294	1.09248	-1.67019	-0.347931	-2.21827
116832	-1.57612	0.981217	-0.986956	-0.878579	0.107804	0.927797	-4.74671	-3.22479	-1.66022	-1.31573	-1.53611	-0.182143	-0.880565	0.178511	-1.25107	-0.56069	0.671366	-1.3449	1.12905	-1.88309
116984	2.68595	1.66511	-1.08954	2.04757	1.34891	-0.80194	-3.88115	-3.38139	1.02132	0.148035	-0.23481	-0.869254	-1.78198	-0.528412	-1.29702	-0.16953	1.09248	-0.152034	0.721809	0.236166
116985	-2.48995	-0.903677	2.03748	0.949982	-0.719535	-0.127673	2.90827	-1.00421	-0.130326	0.516229	0.714521	-0.766419	2.24867	1.61988	2.31839	0.398763	0.851665	-1.03976	2.49318	0.596974
116986	-2.59021	-0.544076	-1.08268	-0.375876	-2.18121	-3.07756	-2.38596	-2.12131	-3.07674	0.134397	-2.06807	-6.66843	-0.556469	-1.45968	-1.50304	0.368652	0.29712	-1.85826	0.265606	-0.70325
116987	-0.32619	0.302639	-1.58639	1.28359	1.33078	2.49744	-1.64405	-1.81754	1.44056	-0.426115	2.04054	0.57333	-0.83164	-1.50812	-2.57596	-1.26702	-1.02659	1.87399	0.603738	0.834625
117	-1.38183	0.972527	-1.1366	0.316643	0.548785	0.459165	-1.17702	-1.28004	-1.09022	0.345543	-1.51023	-3.76365	-0.298016	0.698242	-1.00777	-0.739294	1.09248	-1.10625	1.62803	-1.88309
117153	-1.57612	0.981217	0.477646	-0.50624	-0.185205	-0.396669	-4.27558	-1.06824	-1.66022	0.209045	-1.25441	-2.21273	-0.884623	1.78852	-1.23659	-0.739294	1.09248	-1.646	1.12905	-2.19547
117178	4.21549	1.96645	-0.788288	1.5494	0.88845	1.66869	0.226715	-2.41149	-0.377054	-1.37036	-1.63341	-1.42063	-1.10226	0.514433	-1.3034	-0.233131	0.649769	-1.58815	0.273086	-0.579219
117246	0.261886	0.131242	1.10874	0.740039	-0.332395	0.43106	-0.87952	0.674111	-1.42315	-0.301875	1.69024	-0.196052	1.09804	-0.0274385	0.752813	-0.0319157	2.29019	1.49344	-0.535236	-0.895781
117247	2.10911	0.403655	-2.31722	0.914551	2.45436	-0.047827	-2.73998	-2.09778	-0.000777517	0.782336	-3.08155	-0.0782721	-3.92465	-2.87193	-2.52855	-0.739294	1.09248	-2.82741	-0.467487	2.23519
1173	1.51043	0.318322	2.56429	1.94573	-1.39908	1.34821	3.05644	2.47491	0.661515	-0.111177	1.50909	1.09378	2.70103	1.64019	1.14917	-0.68803	0.492329	3.2511	2.57581	-0.38985
1174	-1.93449	0.981217	-0.329386	-0.292308	0.0965822	-0.878845	-0.403323	-2.46582	-2.40002	0.0403436	-2.01189	-0.598141	-0.767243	-0.135895	-0.00958685	-0.739294	1.09248	-2.22947	0.179626	0.0376622
1175	-1.85995	0.0959466	1.17894	-0.639871	-1.76362	-0.0262503	2.79672	-0.311003	-0.735224	0.503737	0.759171	-0.991666	1.37424	1.5345	0.665203	1.02786	1.72473	0.907896	2.95314	0.869763
1176	4.56885	-0.243524	2.5448	0.91244	4.07922	0.562878	7.1909	4.2296	2.44706	-2.10479	2.89158	4.13337	3.32387	-0.0297786	3.7593	1.17691	0.521995	2.2489	-4.91796	3.89943
1178	-1.57612	0.981217	3.394	3.66719	0.589696	-2.25484	-2.65319	-3.27542	-1.66022	1.32983	-2.15932	-4.16719	-0.890406	0.510085	-1.48622	-0.739294	1.09248	-2.22035	0.975517	-0.711919
1179	-0.557452	0.122956	0.519327	-0.50624	-0.764412	-0.816445	-1.84457	-0.892173	0.635289	-1.17396	-1.82675	-3.87088	-0.587243	0.744553	-0.265395	1.25224	0.272491	-3.34495	-0.0277145	-0.905278
118	-1.55433	-0.613145	0.0956581	0.560973	0.480924	-1.13528	-3.47423	-0.332866	0.99862	2.20264	-1.07801	-0.603026	-1.48272	-0.307475	-0.573132	-0.535138	-0.865706	-0.850102	1.26705	0.297489
1180	-4.70015	-3.42145	-3.15562	-0.50624	3.32741	-3.95544	-4.83415	-3.78095	0.310276	0.729163	-4.32304	-7.68352	-2.2437	-1.14955	-2.92073	-2.70107	-0.124974	-4.22988	2.31406	-0.167547
1181	-1.4382	0.971113	-0.797731	0.209606	0.19796	-0.375074	-1.58391	-1.15559	0.398657	0.906041	-1.48927	-3.26161	-1.2948	-0.500062	-1.03164	-0.0985975	1.68485	-1.67945	1.34612	-0.629111
1182	-0.230535	-0.0504412	-2.60265	0.318475	1.63199	-0.784047	-4.98995	-0.959507	0.409826	0.200894	-2.77294	3.32926	-2.81647	-1.36022	-3.18835	0.0695197	-0.854949	-2.1542	-3.1495	1.1728
1183	0.260287	1.40645	-2.00531	0.00835505	-0.258398	-0.747662	-6.89438	-2.35685	0.938742	1.23401	-3.52956	-3.72142	-4.59558	-0.712	-3.82402	-0.125206	0.0207539	-3.23313	-2.88606	-1.24391
1184	2.15217	0.0741976	-1.19813	-0.470457	-0.387406	0.372532	2.69591	-2.17192	0.524958	-0.496318	-1.29822	2.3041	-1.17077	1.33366	-1.12166	-0.739294	1.46825	-2.03171	1.04629	1.19124
118433	0.112718	-1.07563	3.05176	-2.34216	0.411627	-0.20946	1.90935	-0.372792	0.873276	-1.50366	-1.38348	1.56472	0.627867	2.15378	-0.713891	-0.0493147	1.69894	-2.15602	-0.146307	-1.85187
118491	-1.8934	0.45884	-0.986956	-0.50624	0.34983	-1.0727	-0.766871	-3.26894	0.178309	1.38234	-1.53231	-5.52979	0.399895	1.52754	-0.226278	-0.739294	1.09248	-1.78106	0.507412	1.02289
1185	0.340079	0.743955	-0.986956	0.498649	0.443242	0.590743	-5.28151	-3.22479	-1.66022	0.0298801	-1.59842	-2.13205	-0.147027	1.52754	-1.25107	-0.739294	0.675871	-1.21209	1.12905	-1.88309
1186	-4.17026	-0.317964	0.558026	-0.50257	-0.919324	0.249221	-0.401659	-2.42196	-2.94848	1.03879	-1.12863	-2.39131	2.26426	-0.689382	0.936203	0.737988	1.2909	-0.0884372	1.91827	1.34754
1188	-1.57612	0.981217	-0.986956	-0.50624	-2.47178	-1.32567	-5.94985	-3.22479	-1.62225	1.12291	-2.03723	-5.82652	0.64121	1.52754	-1.25107	-0.741236	1.09248	-1.81532	2.44993	-1.69878
118987	1.80067	0.115614	-1.04721	-2.29515	1.33797	-1.60126	0.546443	0.12415	0.652142	-1.19649	-2.03236	-1.15503	0.825378	0.224802	-0.329163	0.114721	-0.382271	-1.98898	-0.612466	0.625273
119	-1.8429	-0.0960636	-0.171594	-0.0566898	-1.0662	-0.613775	-1.14928	-1.57899	-1.52835	1.15827	-2.00238	-5.68653	0.0333777	0.351792	-0.0192323	-0.277115	0.588034	-2.27942	0.119604	-0.279586
1191	-0.129065	-1.50176	0.379943	1.95814	0.101382	0.622056	4.08293	3.80312	2.59237	0.720359	3.2959	4.7975	3.36289	-0.807461	3.53586	0.777171	0.823486	3.15351	1.27595	1.35029
1192	3.07139	-1.97806	15.3307	-1.18683	-1.09644	4.74945	11.9257	4.82402	2.30106	-2.20074	4.54936	16.9444	6.66714	0.0189067	11.8076	1.30368	0.207101	6.26763	0.927888	-1.02188
1193	1.96561	-0.0200639	0.774059	-0.979143	-1.31882	2.58552	0.425915	2.05937	0.615482	-0.179442	2.93602	5.2725	1.27884	0.984646	1.74057	-0.740865	1.09248	2.56488	0.925279	-1.88309
1196	-1.32827	-0.1834	-0.0457983	-0.123868	-0.502657	3.70509	0.0173582	1.87609	-0.376321	0.520922	2.00786	0.391467	-0.254394	-0.204666	0.490326	0.0167774	-1.31224	3.22651	0.0406057	0.847225
1198	-4.0073	-0.823239	-0.494759	2.54699	-0.572262	-0.850223	-3.97047	-3.37195	-2.20364	0.83815	-1.55623	-8.15903	-0.580744	1.10117	-0.191936	0.441573	-0.00603373	-1.6698	2.11665	-0.768695
12	-1.30125	-0.389535	7.77855	-0.50624	-5.14626	3.26923	5.75154	0.98224	0.709315	-0.175538	-0.619173	-0.756395	2.50063	-0.0362353	3.69468	0.761494	1.7501	2.77865	0.249502	-1.88309
120	3.21674	-0.635291	0.864866	-0.659494	3.15083	0.807697	5.46119	3.37448	2.75052	-1.74267	3.09508	6.1968	2.5934	-3.08524	1.49197	-1.08771	-3.74463	2.7702	-2.92415	2.19868
1200	0.581957	-0.636565	2.41069	1.87416	-3.17357	3.5354	6.51523	3.02627	1.84921	-0.225411	3.63222	5.37938	3.02485	-0.0151598	1.54099	0.676624	0.515983	4.68085	0.477497	-0.0719806
1201	-2.365	0.347055	-0.163454	2.32512	-1.59526	1.12894	1.59024	-1.42452	-0.434701	1.45659	-0.53646	-4.32834	1.35366	2.59905	-0.323744	-0.657123	-0.642124	0.836259	2.86548	-0.374116
120227	-1.57612	0.981217	-0.986956	-0.85974	-0.189927	-1.06327	-5.81634	-3.22479	-1.66022	-0.398953	-2.1462	-7.04657	-0.884623	1.52754	-1.25107	-0.739294	1.09248	-1.91206	1.12905	-1.88309
1203	-0.617173	0.351899	0.664644	-2.90324	-1.25194	0.43087	0.0178837	-0.834331	-0.757526	-0.794836	-0.636525	-0.263243	0.764512	-0.504585	-0.67243	0.827027	0.126121	-0.974006	-0.550082	-0.348453
120526	1.44982	1.05568	-4.34676	-0.847477	2.09001	-0.699013	-4.28695	-2.74706	-0.756362	-0.429401	0.0817182	-4.63838	-3.45705	-1.42026	-3.4117	0.169663	-0.742183	-0.494526	-2.03651	-0.381579
1207	4.33533	1.40923	2.09823	-0.171327	1.05845	-0.795856	1.58621	0.45417	0.0419334	-0.875453	1.07749	-1.74267	1.52622	1.20702	1.85571	-0.691519	-0.212845	0.540888	-1.68298	-0.452507
1208	-1.32767	0.981217	-0.972229	-0.200086	-0.189927	-2.19962	-1.40073	-2.57165	-2.07512	-0.398953	-2.2969	-3.33695	-1.18096	1.32992	-1.06329	-0.739294	1.09248	-2.11126	1.12905	-1.88309
1209	-0.943887	-0.592407	-0.0292722	-0.289051	-1.15739	2.03874	-2.2464	1.31866	0.691148	2.74681	-1.03658	0.934083	-1.03788	-0.290779	-1.3405	1.13183	2.0567	0.664474	0.80139	-0.411735
121006	-1.57612	0.981217	-0.986956	-0.50624	-0.189927	0.336361	-5.81634	-3.22479	-1.66022	-0.398953	-1.89453	-7.04657	-0.659914	1.52754	-1.25107	-0.739294	1.09248	-1.90095	1.12905	-1.88309
1211	-1.31913	-0.342254	1.46561	-0.00319672	-1.93012	1.3485	2.79118	0.547953	-0.385926	-0.438337	2.48929	-0.824451	1.37187	-0.22292	1.51717	0.172053	0.318504	2.03904	0.692675	1.11084
1212	0.587054	0.104823	0.0277123	-0.0979244	0.0750684	2.32697	-2.5004	-0.468368	-0.881816	0.499439	1.92661	-1.87548	-0.39396	0.498579	0.431066	0.0390513	0.993784	3.86563	1.10779	1.09862
1213	1.04553	0.0429609	1.82413	-0.20257	-0.0820984	1.91901	3.79927	1.93889	0.796905	-0.728329	3.55154	0.655013	2.28388	0.427065	1.40717	0.028795	-1.11941	3.47037	-2.0391	0.425131
1215	-1.57612	0.981217	3.09227	-0.50624	0.435622	-1.07845	0.497822	-3.22479	-1.66022	-1.37605	-0.63804	-7.04657	1.12465	-0.669006	2.27926	-0.040264	1.82791	-1.5395	1.12905	-1.88309
122616	-1.57612	0.303526	-0.986956	-0.50624	-2.83902	-0.129732	-2.0185	-3.22479	-1.61311	1.48478	-2.17634	-6.95379	-1.5477	1.52754	-1.25107	-0.739294	1.09248	-1.80967	1.12905	1.02602
122704	-1.57612	0.981217	-0.986956	-0.50624	-1.84455	-0.834833	-5.81634	-3.22479	-1.66022	-0.808091	-1.62188	-0.0101565	-2.25794	0.364978	-1.25107	1.48381	1.9238	-2.10367	1.12905	1.04104
123	-2.90427	-1.57772	-0.0106765	0.352785	-4.69972	1.35053	-3.12804	-0.288508	-0.701896	1.56066	-0.889068	-0.11676	-1.90015	1.47659	0.130489	1.00419	-0.02926	1.04078	2.29023	2.80515
1230	-1.59587	0.374193	3.31592	1.62094	-2.19353	5.82852	3.78137	-3.4643	-0.590711	0.341197	3.95495	6.95908	1.21396	0.709498	3.09943	-0.767955	1.09248	5.03381	1.02521	0.616816
1232	-1.95218	0.981217	-0.775765	2.29094	0.786158	-3.03613	-3.19621	-0.264581	-1.66022	-0.163295	-2.47885	-2.64352	0.0113094	-0.503343	-0.920879	-0.739294	1.09248	-3.24109	0.146563	-2.02445
1233	-1.21816	0.981217	-0.902082	0.867243	-0.189927	-0.18921	-2.05257	-3.44501	-2.15188	-0.398953	-1.86495	-4.85419	-1.45354	-0.705879	-1.07624	-0.739294	1.09248	-2.48942	1.21144	1.66353
1234	-0.744099	0.98197	0.980167	-2.33263	-0.0246005	2.88806	-0.362062	-0.75786	0.413828	0.200859	4.3619	2.85616	-1.54998	-0.686325	1.43908	-1.35856	0.471449	4.53134	-0.109476	0.339072
1235	-1.57612	0.981217	-0.986956	1.33396	0.359892	-0.724692	-5.28543	-3.22479	-1.66022	1.21413	-1.88133	-4.40323	-2.14088	1.52754	-1.25107	-0.739294	1.09248	-1.77911	1.12905	-1.88309
1236	-1.57612	0.981217	-0.986956	-2.23797	-1.62378	0.0828945	-6.18857	-2.64638	-2.23426	0.540439	-1.19204	1.39713	-0.884623	0.150877	-0.267698	-0.739294	1.09248	-0.948246	0.82408	-1.88309
1237	-1.57612	0.981217	-0.986956	-1.84699	-2.49359	0.410924	-5.81634	-3.22479	-1.66022	-0.398953	-1.94004	-6.8964	-0.883918	1.52754	-1.25107	-0.739294	1.09248	-1.7709	1.70796	-1.88309
1238	-1.57612	0.98198	-0.847093	-0.264664	-0.18094	-1.21218	-5.81259	-3.16663	-0.761724	-1.51905	-2.31381	-7.04657	-0.0590563	0.203336	1.13706	-1.26177	0.721481	-2.61998	1.52698	-1.14665
123803	-1.64271	-1.39713	1.38051	0.405766	0.506349	-1.32187	6.09052	-0.246691	1.23749	-1.37866	0.975872	-1.79862	0.840873	1.06933	-1.72028	0.632713	0.0994786	2.35449	-2.34454	-1.14606
123872	-0.815795	0.65933	-0.805616	-0.708088	-2.28603	-2.52073	-2.56565	-0.986425	-1.49934	-0.627248	-2.10692	-5.06186	-0.405841	0.737316	-1.89193	-0.739294	1.09248	-1.90905	-0.196265	1.04227
124	-1.359	-0.458358	-0.604387	-0.23313	-1.2575	-0.572555	-0.534542	-0.997322	-2.99759	-1.04367	-1.62966	-3.3835	-0.908611	-0.63819	-0.718352	-0.739294	1.09248	-2.55771	-0.539172	-0.872997
1240	-0.534332	0.981217	0.172299	-0.871462	-1.29045	1.97746	-1.26848	-2.78961	-1.05042	-1.38097	-0.469529	-1.74915	-0.310728	1.24916	-0.813928	-0.739294	1.09248	-0.817187	0.98208	-1.98221
124044	-2.83721	-0.17622	-1.08471	-0.587677	0.0986271	0.144247	-1.52645	-1.42253	-1.65393	1.1083	-1.38593	-3.45481	0.572786	0.00295979	-2.67858	0.338139	4.3749	-1.47232	0.0724827	0.0111945
1241	-1.45085	1.58025	-0.687134	-0.151191	-0.258657	1.6948	-1.64622	-2.01811	-2.05312	1.92374	-1.33637	-4.15095	0.711926	1.68804	0.0326023	-1.03015	1.64823	-1.00646	3.52259	1.13079
124152	2.18348	0.209922	-0.75042	-0.939144	-1.30837	-0.809111	-0.310822	-0.404692	0.115277	-0.595927	-1.24276	-2.62655	-0.304122	0.877715	-0.257693	0.666098	0.0635239	-1.48411	-1.72947	-0.62526
124222	-3.687	0.982574	0.431641	0.19898	-1.20778	0.333695	-2.19939	-2.31862	-2.61786	7.62264e-05	-0.961924	-3.92127	0.643659	0.679984	-1.15835	0.73561	1.41727	-1.32699	0.768017	0.429022
1244	-1.51139	-0.100228	-0.496505	-0.50624	-0.17343	1.0289	-2.0709	-2.28471	0.581663	0.149322	-2.27678	-6.70359	-0.323532	0.626855	-1.18153	-1.694	-1.52049	-1.36958	1.69385	-0.799656
124565	-1.79545	0.849632	0.920545	0.402392	-1.80069	2.69739	1.1832	0.541398	-1.18123	0.272849	3.05635	0.800308	0.837831	0.268498	1.12052	0.754296	2.1548	4.23255	1.23767	-0.373742
124583	-0.845989	-0.879561	0.484769	-0.611215	-2.07729	2.66977	0.409258	1.23455	0.321229	0.624169	0.282791	3.84709	-0.0116164	0.54447	0.576522	-0.332362	1.33945	0.477071	4.68184	-1.3209
124801	-0.43513	0.0161981	0.034936	0.623824	0.98828	-0.457774	-2.4161	-0.784367	-1.10688	0.0376327	-2.82982	-1.03679	-1.15669	1.26358	-2.22673	-1.18487	-1.69939	-0.146083	1.4268	-0.582549
125	0.913264	0.135655	-0.517123	-1.30355	1.14212	1.08557	0.923812	2.04157	1.0942	-0.991509	2.03957	-0.430126	-0.521435	-3.27892	1.42452	-1.01387	-0.989968	1.68485	-0.0432679	2.78923
125058	1.85876	-0.317319	6.67812	-0.0806604	-0.415304	1.57609	5.89512	5.28283	0.478629	0.0218827	3.01694	2.55758	5.34632	0.313722	5.26046	1.21956	2.05427	1.51622	0.127871	0.993067
1258	-1.37359	0.896028	-0.550589	-0.945852	0.300888	-0.379775	-2.2849	-2.2092	-3.45715	1.95314	-1.90224	-5.02284	0.433752	-0.115059	-0.657647	-0.160462	0.311422	-2.02141	-0.129294	0.100974
125893	-1.34815	0.981217	-0.747756	-0.50624	-0.593934	-0.830307	-1.38245	-1.25976	-1.66022	0.162223	-1.79032	-3.56807	-1.30511	2.32836	-0.712554	-0.167134	1.09248	-2.01199	-0.19878	-1.76316
1259	0.107484	0.981217	-1.23387	-1.44286	-0.591818	-2.22086	-2.33356	-3.26861	0.597995	0.550504	-3.03376	-1.8412	0.331448	1.74889	-1.25297	0.696438	0.358913	-3.53828	1.12169	-2.15684
126	-0.0477056	-2.2535	0.874626	-0.810577	2.3758	-0.262731	0.0133521	1.57649	-2.09027	1.39143	-0.182521	-2.89832	1.66771	-0.449284	-0.520375	1.80335	1.41632	-1.1574	-0.700661	-0.014518
126017	-1.57612	0.981217	2.42193	-2.81688	0.458483	1.67845	-5.26581	-3.22479	-1.66022	-1.73716	-1.59758	-6.34931	0.701901	1.52754	-0.446519	-0.739294	1.09248	-1.47196	1.12905	-1.88309
126070	-0.579172	0.981217	-1.07103	-2.09029	-0.187994	-0.0391369	-3.09749	-2.71261	-2.47291	-0.340328	-1.67786	-3.54653	-1.50364	-0.412309	-1.197	-0.739294	1.09248	-1.541	-0.199999	-0.954361
1261	-1.29763	0.981217	-0.982643	-0.50624	0.485238	-0.839676	-3.90679	-3.22634	-1.66022	-0.655043	-2.04835	-4.97886	-1.48295	-0.044279	-1.21171	-0.739294	1.09248	-1.8763	0.935106	-1.10149
126208	-5.85142	-0.590217	-1.03091	1.31379	-1.35938	1.28454	-2.42266	-2.85403	-4.26285	-0.246714	-2.1577	-10.581	-0.66748	0.82481	-0.748484	0.508788	2.37261	-1.66964	3.82301	-1.32118
126231	-3.00756	0.528007	-2.00128	-3.24057	0.423912	-0.993095	-0.516306	-1.3198	2.55031	-1.85212	-2.02218	3.46289	-2.09931	-1.26702	-1.94195	-0.345471	-2.27588	-0.900089	-1.42502	1.16756
126298	-0.147484	-0.0974523	-1.8015	0.521297	-0.329089	0.398059	-1.06054	-0.2157	-0.994904	0.458942	-0.273373	-1.54207	-2.41967	0.615747	-1.06999	-0.038206	-0.850817	-0.424455	-1.05067	-0.552215
126299	-2.05686	-0.562121	-0.43165	-0.219706	-0.66792	0.334739	-0.38105	-0.713851	-1.20877	0.66928	-1.80272	-2.96493	1.06725	0.0890122	-0.498385	2.4309	2.1747	-1.73976	0.233702	0.419155
1263	-4.21068	-0.262673	-0.282281	1.0153	0.218892	0.432323	-0.704134	-2.30021	-1.46399	0.90114	-1.27557	-3.71803	0.642166	-0.604421	-1.13243	-0.0418239	1.76882	-1.11148	-0.223908	-0.695674
126321	-1.01018	0.798427	1.19066	-0.249968	-0.240926	0.592331	0.234783	-1.00683	-0.469638	-2.74544	-1.67224	-1.13046	0.653349	-0.301937	2.62224	-0.739294	1.09248	-0.753777	0.583701	0.449224
126353	-3.58257	0.369691	0.0478849	0.123475	-1.33612	-0.82786	-1.73445	-2.39208	-1.54647	1.09411	-1.15305	-8.0107	0.389608	0.372853	0.0719559	-0.231136	0.23507	-1.03153	0.69298	-0.602449
126393	-2.73202	-2.10799	-1.74837	-0.689899	-5.20728	-1.24824	-3.11613	1.85149	0.461471	-0.583522	-0.86962	-3.29501	-0.234184	-1.54156	-2.93691	1.11646	-1.20023	-0.809705	-1.9379	0.885355
1264	-0.950046	0.981217	2.31947	-0.50624	-2.49235	1.23065	-0.774082	-1.52254	0.784857	0.97626	0.0708525	-1.73786	0.235297	-0.611293	-0.469958	-1.96731	-2.51827	1.24246	-0.237431	1.18988
1265	-1.55161	-0.464828	-0.135806	0.238581	-1.66424	-0.295312	0.99351	-1.33517	0.162717	1.34755	0.96536	-3.87797	0.919993	1.3558	1.76563	-0.0133983	0.308533	1.13652	2.16886	-0.29176
1266	3.43744	-1.97021	4.07707	-0.50624	1.61542	1.73329	8.53664	4.16913	3.41188	-1.986	2.11355	6.96905	4.92252	0.855365	6.23864	-1.00763	-2.15554	2.75961	-0.873379	1.48374
1267	-2.25263	-0.303447	2.69435	-1.75315	-1.5635	1.9666	2.87615	-1.35287	-1.23524	-2.27612	2.26788	10.0242	2.16741	1.06736	1.7933	-0.510386	1.59991	1.86494	4.42886	-0.251854
1268	-1.57612	0.981217	-0.986956	-0.460779	0.0667584	0.0592764	-6.38198	-3.22479	-1.64052	0.626923	-2.13503	-7.03733	-0.884623	1.81636	-1.25107	-0.739294	1.09248	-2.06325	1.12905	-1.88309
1269	-1.36591	0.981217	-1.02661	0.781704	-0.739541	-1.60944	-1.71821	-2.47967	-1.78499	1.19266	-1.5421	-4.73975	-1.80614	-0.498877	-1.20267	-1.0113	1.09248	-3.24419	-0.0931357	-1.8772
1271	-2.29367	-0.341127	-1.65387	-0.09723	-0.389745	-0.485988	-1.97325	-1.44419	-1.24209	-0.0945162	-2.37373	-4.63905	-0.19678	-0.230242	-0.694263	-0.819548	1.09248	-2.48407	-0.136928	-0.376488
1272	-1.57612	0.981217	-0.986956	-0.50624	0.553761	-1.05337	-5.81634	-3.22479	-1.66022	1.17363	-2.42637	-7.04657	-0.884623	1.52754	-1.25107	-0.739294	1.09248	-2.66188	1.12905	-0.611598
127534	-0.94924	0.981217	-0.699512	-0.50624	-2.50691	-0.27193	-0.281613	-1.09645	-2.68436	-0.398953	-1.9775	-2.23519	-0.56627	-0.429206	-0.714699	-0.739294	1.09248	-1.73396	-0.492927	-1.87392
127544	0.557882	0.00355872	1.90183	0.968779	-1.36556	2.07317	1.23746	1.09846	0.68045	1.04203	3.47388	4.23106	-1.7897	1.00891	-0.0484047	0.158953	0.495947	4.46894	1.45332	0.459118
1277	1.18106	-3.13328	4.46615	-1.63981	2.01787	2.00866	8.83413	3.55309	0.923776	-1.61598	2.76205	6.23479	5.97248	-0.0732005	3.28804	0.377048	1.91701	2.91744	-0.986401	1.39938
127703	-1.01032	0.267445	1.03057	-0.643498	-0.721237	-0.0136686	-0.719744	-0.315111	0.425936	-0.476012	0.158239	-1.69616	-0.0749458	-0.15226	0.13974	-0.289347	1.02435	0.655441	2.2715	0.396172
1278	1.8448	-2.19635	4.23161	-2.39347	2.83378	1.05474	8.99392	2.8637	3.53569	-2.68008	3.97155	7.06151	6.76174	0.28821	3.42617	0.83996	1.54863	4.16809	-1.84552	1.3872
127833	-1.30252	0.981217	-0.924844	-0.50624	0.042849	0.00606104	-2.26925	-1.68936	-2.35593	0.320614	-2.82056	-3.82923	-0.331817	-0.295523	-1.12508	-0.739294	1.09248	-1.49821	-0.280566	0.454863
128	2.93287	1.0471	0.38167	-0.545773	-0.0827617	-1.30597	0.403924	2.14364	1.02529	-0.433747	-0.213419	-1.45359	0.170499	0.575256	-1.5724	0.474284	-1.59708	-0.427684	-2.65989	1.11658
1280	-1.3829	0.965885	-0.774228	-1.24923	0.419969	0.881963	-0.278946	-2.22168	-1.66022	-0.968656	-1.96123	-0.279035	1.71174	-0.621614	-0.953399	-0.739294	1.09248	-1.85479	-0.0727699	0.205522
1281	2.24776	-1.8977	4.20609	-0.201189	1.58232	0.586498	8.57556	3.08507	3.21968	-3.17639	3.22575	6.88614	6.87902	0.655424	3.50166	0.587699	1.07994	3.26183	-2.34358	-0.77407
1282	0.994094	-0.538496	4.68899	-1.49396	-6.66224	2.62192	5.3437	3.13342	1.44388	0.13695	1.96415	8.52912	4.72486	-0.129678	2.26576	1.63253	0.151474	3.06257	-1.70241	-0.901551
1284	-0.788787	-2.05367	4.66729	-0.753562	-6.33156	3.03582	5.03305	3.14293	1.44898	0.503066	1.82906	9.22814	4.83399	-0.194584	1.67375	1.22039	1.06074	3.51086	-0.0736762	-0.0255884
1285	6.74339	1.29907	-2.74115	0.375604	5.02813	-1.23137	-5.02791	1.00021	1.25826	2.05739	-2.22834	1.12927	-1.76059	-2.50474	-1.14041	-1.07709	-2.31701	-0.216349	-0.0618185	3.38993
128553	-1.26574	0.981217	-0.580921	-0.19545	-0.189927	-0.528136	-2.00043	-1.60841	0.0976199	0.612614	-2.17765	-3.4248	0.442728	0.0162781	-0.436407	-0.739294	1.09248	-2.36828	0.523227	-0.74803
1286	4.36665	2.62886	-1.35162	-0.50624	3.35433	-0.583224	-3.36764	-1.04868	0.839065	1.84874	-2.33241	0.118759	-2.61312	-1.05074	-1.49863	-0.739294	1.09248	-1.72746	-0.318054	0.553088
1287	6.92634	1.35244	-0.825969	-0.50624	2.72248	-1.7522	-0.901618	-0.159775	1.01997	1.05708	-3.1564	1.97765	-0.866133	-1.45544	-1.31924	-0.739294	1.09248	-1.67513	-0.651113	0.211107
1288	-0.524495	0.628125	-1.06602	-0.50624	-0.0721596	-0.4421	-3.15413	-3.07451	-1.60901	-1.23461	-2.33979	-2.9861	-1.28558	1.68222	-1.31547	-0.739294	1.09248	-1.38074	0.43009	-0.309862
128872	-1.57612	0.192733	-0.986956	-0.50624	-0.104443	1.83328	0.0249931	-3.22479	-1.621	-0.300808	-1.48441	-6.90856	2.00922	1.89449	-1.25107	-0.739294	1.09248	-1.65769	1.12905	-1.88309
1289	1.18661	-3.9255	5.75878	-0.50624	2.4371	0.0567	9.00105	4.11733	1.09737	-2.52878	1.79322	2.61037	6.6008	0.61104	3.22338	0.631624	2.22257	-0.242392	-1.03329	0.96665
1290	2.75741	-0.246866	3.88008	-0.0595498	3.02979	1.88711	10.5238	4.3743	2.152	-2.82765	2.90342	10.8807	7.23055	0.0440444	2.30915	1.32048	1.19736	3.61981	-2.78193	1.0519
129025	-1.57612	0.981217	-0.986956	-1.0071	-0.186948	0.202774	-5.81591	-3.22479	-1.66022	-0.398953	-2.07569	-7.04657	-0.884623	1.52754	-1.25107	-0.739294	1.09248	-2.26541	1.12905	-1.88309
129080	-0.538292	0.781183	-0.986956	0.168198	-0.188538	0.472776	-1.22055	-3.22479	-2.06446	0.151563	-1.0145	-2.40401	-0.545221	0.1849	-1.09671	-0.840908	0.668284	-2.56291	0.606536	0.70306
1291	-2.51669	-1.46823	2.41442	-0.351109	1.3599	1.38311	3.48681	1.44024	0.958106	0.091621	4.41835	-0.582974	3.58847	-0.570114	0.690711	0.429622	0.98373	3.65685	-0.51135	0.334667
1292	-0.836006	-2.48422	6.4572	2.48426	1.55413	1.08899	8.72827	4.83058	3.46769	-0.522057	2.60813	3.77819	6.36189	0.269292	5.05022	1.76933	2.89462	4.07586	2.21355	1.8961
1293	2.7565	-1.96167	5.72482	2.39982	0.663384	2.78487	10.4722	3.06589	2.52967	-0.828474	3.73265	7.00265	6.74394	0.588562	4.29859	2.09309	0.991035	4.48678	-1.47101	-0.621781
1294	-2.1862	0.108431	-0.175924	-0.75566	0.398874	2.47969	-1.22512	-0.54229	-1.19853	0.197643	-1.06099	-2.97339	0.254735	-0.357518	-0.181285	-0.269294	0.117495	-0.866413	1.17577	0.275885
1295	-0.563634	0.981217	-0.81746	1.05618	-0.168359	0.372236	-2.58396	-2.85275	-2.04209	1.15817	-1.97289	-7.22909	-0.371578	-0.153643	-1.29815	-0.739294	1.09248	-1.82203	1.68702	-1.00412
1296	-0.731018	0.219524	-0.57894	-1.01785	-0.332858	-1.5248	0.223712	2.15297	0.715622	0.522744	-1.21152	-1.41103	3.00628	1.62933	-0.141459	-0.114968	1.04812	-1.62496	1.91125	-2.02374
129642	-0.291292	0.236132	-0.66301	-0.524362	0.229105	-0.823455	0.0250863	-0.420876	-1.64643	0.153151	-1.7939	-1.42844	-1.02875	0.638173	-1.15799	-0.5946	0.942688	-2.64047	-0.628666	1.19449
1297	-1.57612	0.981217	-0.986956	-0.50624	-0.189927	-0.0949125	-5.81634	-3.22479	-1.66022	-1.23564	-2.05081	-7.04657	-0.884623	1.52754	-1.25107	-0.739294	1.09248	-1.84563	1.12905	-1.88309
1298	-1.57612	0.981217	-0.986956	0.873225	-0.189927	-1.32429	-4.38942	-3.22479	-1.66022	-0.859017	-1.65736	-7.06468	-0.884623	1.52754	-1.25107	-0.739294	1.09248	-1.80211	1.12905	-1.88309
1299	-0.203459	0.981217	-0.160537	2.63934	0.442097	-0.41928	-1.8798	-0.46863	-1.18624	-0.198291	-1.99128	-0.717736	1.05605	-0.491703	1.01557	-0.739294	-0.911075	-1.76993	0.182375	0.595321
13	-1.57612	0.981217	-0.986956	1.17275	-1.25082	-1.39426	-5.81634	-3.22479	-1.66022	1.59512	-2.26347	-7.04657	-0.167143	1.52754	-1.25107	-0.739294	1.09248	-1.78258	1.12905	-1.88309
130	-1.31512	1.49888	-0.855817	-0.50624	-0.189927	-0.454102	-3.58673	-2.10721	-1.2462	0.0493524	-1.8483	-4.84101	-1.60438	0.629719	-1.17697	-0.739294	1.09248	-2.43536	-0.0239277	-1.15413
1300	-0.963525	0.981217	0.487023	1.09888	-2.32963	0.40855	-4.3994	1.71129	-1.66022	1.1004	-1.85159	-4.98621	0.747538	2.32979	-1.34497	-0.739294	1.09248	-1.69086	1.12004	-1.90477
130074	0.433077	0.574415	0.8343	2.10597	0.929289	-0.0477221	-0.829966	-1.5978	-1.90928	-0.00153713	0.72043	-3.75983	1.02578	-0.634919	0.846935	-0.729802	-0.232903	-0.637502	-3.85049	-0.0550468
1301	-1.07765	-3.92595	-0.862981	-0.50624	0.666921	1.02258	0.248932	3.30208	-1.66022	-0.653795	-1.45591	0.962893	-1.25201	1.25218	-1.02024	-0.739294	1.09248	-1.91811	0.379777	-1.88309
1302	-3.11299	-0.216376	-0.202789	-1.183	-1.25816	-1.78066	-0.795102	-0.217493	-1.76744	1.37751	-2.10464	-4.88699	0.769837	0.721975	0.0988767	0.320588	1.10555	-2.74295	1.80188	-0.249661
1305	-1.72816	0.741976	-0.907647	-0.199943	0.389151	-1.20814	-2.11146	-1.55867	-0.5687	0.751669	-2.41962	-4.21564	-0.295765	0.725211	-1.0275	-0.745963	0.850238	-2.1606	0.983077	-1.03482
1306	1.66587	-2.70823	3.74303	-0.50624	0.577203	-2.40596	5.3693	1.41818	0.0875928	-2.56289	2.07603	0.0835285	5.53062	0.0294879	1.3371	0.597143	-0.743295	0.377768	-2.69505	-2.27368
1307	-2.66464	-0.29984	3.11312	-1.12521	1.11104	0.92876	4.47898	1.79446	-1.04697	-1.16208	0.283727	-0.670308	3.83728	0.811857	1.84986	0.978319	3.22143	-0.0655356	0.468515	1.41913
1308	-1.57612	0.981217	-0.986956	-0.50624	-0.189927	-0.904998	-5.81634	-3.22479	-1.66022	-0.398953	-2.07143	-7.04657	-0.884623	1.52754	-1.25107	-0.739294	1.09248	-1.89784	1.12905	-1.88309
130814	-1.50598	0.981217	-0.104425	-0.853681	-1.64127	-0.0371656	-0.586318	-2.31871	-2.81716	0.842868	-2.27942	-5.12261	0.652468	0.124737	0.152414	0.113518	1.09248	-2.11459	0.242257	-0.712931
130916	-2.39183	0.1404	-2.29914	-1.16524	2.54578	0.348012	-3.66643	-1.68809	-0.211506	0.237406	-1.36606	-5.534	-2.55041	-0.392185	-0.749905	-0.653389	-0.567623	-1.71295	2.51569	-0.412896
131	-1.29848	0.981217	-0.979381	1.1881	-0.189927	-1.44317	-2.04767	-1.87335	-1.50766	-1.07514	-2.16588	-3.78444	-1.20897	0.373148	-1.12692	-0.739294	1.09248	-1.8697	0.472965	0.841173
1310	-1.43867	0.981217	-1.03813	-0.889199	-0.189927	-1.4607	-5.80032	-3.21574	0.348954	0.932218	-2.15502	-5.72087	0.121103	0.866305	-1.28013	-0.739294	1.09248	-2.06914	6.27798	-1.88309
1311	-0.741872	-4.06529	0.976735	-0.50624	0.669258	1.9576	1.0474	2.15645	-1.3646	2.07306	-0.772826	0.18525	1.77494	0.418965	1.60347	-0.739294	1.09248	-1.1043	-0.688227	1.14077
1312	-0.414994	0.0413988	0.814505	-0.503936	-1.14535	2.02047	0.497257	0.562259	-0.837381	0.576149	0.653439	-0.0319719	1.32236	0.940638	0.602697	0.5425	0.115176	0.752689	2.35943	0.516175
1314	-0.096261	1.26478	-0.584278	0.685088	-1.09531	1.62106	0.505708	1.06436	0.473054	1.30418	1.12017	2.64542	-0.382624	-1.57033	-0.657773	-0.0445153	-0.218552	0.882162	-0.0750694	0.115822
131408	-0.141373	0.730547	-0.193736	-1.85818	-0.885164	-1.12326	2.64513	-0.654746	1.79444	-2.27528	-0.873686	3.58065	-0.946466	0.692751	-0.280865	1.47315	1.86083	-1.73761	3.26246	0.853628
1315	2.73993	0.874346	1.92827	-1.16075	0.180479	1.67	5.19343	2.87689	2.03977	-1.25401	2.96756	8.15616	0.84123	-0.327645	1.87007	0.61037	-1.70675	2.51934	-1.96544	0.697139
131544	6.07945	1.15126	0.573088	0.202643	1.54385	2.30105	0.427509	2.15419	1.34043	3.42414	0.670451	3.83893	-2.18417	-2.45001	-0.332132	-0.0413822	1.23686	1.53965	0.225297	-0.187214
131566	-0.643881	0.981217	-1.01263	-0.50624	0.538764	-0.729732	-1.88868	-0.948789	-1.69691	1.0193	-2.19955	-0.964371	1.20861	1.50288	-1.25107	-0.803235	1.04778	-2.38778	2.40112	-1.93085
131578	-0.906345	-3.85437	-0.560142	-0.50624	0.588786	-0.412843	-0.52238	2.46671	-1.22155	-1.20492	-1.97273	-2.63186	-0.946761	1.85114	-0.566567	-0.739294	1.09248	-3.27761	-0.436714	-2.02721
1316	-0.23106	-1.04645	2.59779	0.519579	-0.239264	3.3835	3.41509	2.26019	1.37414	0.691622	1.71753	4.75275	2.99504	-1.2104	5.60691	-0.0866518	-0.969638	4.81515	0.142238	0.532967
131601	-0.118254	-0.0582739	-0.0604726	-0.377637	-0.846736	0.453069	0.339062	0.646353	0.884891	1.71447	-1.89113	-1.86997	-1.10403	0.457647	0.896052	-0.89022	1.39632	-1.39889	7.40794	1.0069
1317	-1.57612	0.981217	-0.986956	0.523227	-0.481237	2.20072	-5.81634	-3.22479	-1.66017	-1.47809	-1.40313	-0.255871	-1.39528	1.52754	-1.25107	-0.739294	1.09248	-1.17686	1.12905	-1.88309
1318	5.08482	0.420528	5.93965	1.87599	-0.0529807	2.1664	3.22642	0.886171	0.280713	0.417443	3.29465	4.69445	0.838812	-0.087885	2.49751	-0.266724	0.29202	2.75857	0.526608	-1.10707
132	0.562979	0.639602	-0.93389	1.09331	0.443212	-1.24538	1.23398	-2.64067	-0.538711	0.0397236	-0.19831	-6.06005	-2.39907	-0.224869	-2.04884	-0.576581	-0.285581	0.16345	-2.35381	-1.97481
1325	-2.09622	-0.694909	-1.16908	-0.823845	-0.881914	-0.756665	-1.92666	-2.02992	-2.06234	0.734827	-1.87644	-4.36649	0.377877	-0.212235	-0.916984	0.401677	0.771371	-1.49975	0.0611039	-0.597566
132556	-1.57612	0.981217	0.59744	-0.50624	0.233645	-0.864004	-5.43469	-3.22479	-1.66022	-1.31624	-1.849	-7.04657	-1.30628	1.87206	-1.25107	-0.739294	1.09248	-2.08567	1.12905	-1.88309
1326	-0.986901	-2.23254	-0.701546	-2.41313	1.17461	0.193089	1.35036	1.75848	1.54785	0.915054	-1.84843	2.07141	-0.497288	2.67879	0.782076	-0.739294	1.09248	-1.56559	-0.217732	-1.88309
1327	-4.13578	0.601166	0.203541	1.84459	-2.37108	-3.53211	-3.04394	-2.07395	-2.06161	-0.505301	0.80284	-8.34744	0.945799	0.520526	0.00745844	0.0766839	0.916757	0.192535	0.618635	-0.832172
1329	-4.27376	0.577686	0.328336	-1.59092	-2.72563	-4.32244	-4.24942	-3.44276	-3.06963	-0.107527	-1.18093	-8.82238	0.264282	0.524294	1.62454	0.874001	3.93343	-1.43843	1.79487	-1.8262
133	-0.921931	2.04397	0.661167	0.567355	-5.83552	4.75051	0.0116324	4.35751	2.50542	1.74969	1.90847	5.9744	0.907515	-0.208213	5.88056	1.4774	0.962848	2.14651	0.847075	1.77249
133619	0.507051	-0.428138	-0.986956	-0.936233	1.61209	1.05678	-3.20591	-3.22479	-0.468782	-0.974693	-1.74759	-0.00494955	-1.35791	0.775887	-1.25107	-0.739294	1.09258	-0.841474	1.12905	-2.12354
1337	0.167313	0.317253	4.49582	-2.14806	-1.42955	0.398091	7.51848	2.42748	-0.815434	-1.37352	3.09363	2.95391	4.16808	1.21391	4.56903	1.1603	0.260768	3.70887	2.65852	0.24222
1339	-9.64592	-1.94025	-1.48429	-0.50624	-1.26197	-4.82133	-7.36751	-3.92045	-2.79259	0.604905	-3.91008	-10.5283	0.061007	0.273484	-0.852081	0.509286	2.0703	-2.60472	2.98146	0.579784
134	-0.711661	0.0101828	-0.287187	-0.177267	-1.11676	-0.839672	-0.365432	-1.88761	-0.853179	1.02193	-1.68923	-3.31689	0.0221343	-0.129761	0.377341	-1.03128	2.22095	-1.9878	1.97223	0.171798
1340	-7.06928	-0.026014	-0.544432	-1.81144	-3.98066	-4.37855	-5.48585	-4.08496	-3.11345	0.192875	-1.07058	-10.7998	-0.737682	0.621666	-0.634743	-0.347447	1.00565	-1.52002	1.38263	0.131101
1345	-4.86181	0.064224	-1.86119	-1.45424	0.101346	-3.6823	-3.89337	-3.15574	-2.74307	-1.44316	0.530697	-10.2962	0.291437	0.247497	-0.253801	-1.07261	-0.753117	-0.371033	-1.66544	-2.95859
1346	-9.03792	-0.714188	-1.55986	-0.50624	-2.79607	-5.30575	-5.29196	-4.77829	-3.72824	-0.846723	-1.31947	-11.2121	-1.09379	0.271949	-0.763162	0.0804575	2.78144	-1.76736	1.26484	-0.362425
1347	-2.88753	0.985159	1.09095	-2.78953	-4.44249	-1.41419	2.05296	-0.437981	-2.66829	-3.2494	2.17227	-6.46961	2.03042	2.1029	0.115037	0.960674	3.33361	0.86108	-1.28134	-1.32298
1349	-4.31092	0.5659	-1.66485	-1.28171	-1.71894	-3.93421	-4.99058	-3.5347	-3.33844	-2.10736	0.238014	-11.4234	-0.907434	0.878145	-1.45039	-0.170274	0.490505	-0.43517	-4.83076	-3.01599
1350	-5.7654	0.627885	-0.86006	-0.733595	-1.6022	-4.04189	-4.52669	-3.85137	-3.36727	-1.06658	-0.591044	-11.5574	0.118114	0.779556	-0.0642826	-1.22204	-1.33016	-0.946429	-0.979337	-2.22841
1351	-6.53706	0.265502	-0.67206	-0.874151	-3.15697	-2.6192	-5.26679	-3.39572	-2.17869	-0.775499	-0.899696	-9.67173	0.869502	0.517643	-0.51525	-0.311868	1.37079	-0.166463	1.8985	-1.03928
135138	0.0808981	0.981217	-0.986956	-1.07426	0.145666	-1.58986	-4.2673	-3.22479	-0.742038	1.2683	-2.31759	-5.41209	-0.832842	1.91428	-1.25107	-0.739294	1.09248	-1.93274	1.12905	-2.12013
1352	-1.58881	1.27732	-1.37654	-0.524794	-3.13017	-1.76766	-6.19862	-1.73713	-0.911832	0.648786	-2.23434	-4.83866	-1.38578	-0.227794	-2.37098	-0.683561	0.173482	-1.91796	-0.193786	-0.987175
1353	-0.498009	0.421001	-1.76814	-0.583507	0.354316	-2.21811	-2.3629	-1.87049	-0.861283	-1.28951	-1.76596	-4.65266	-1.26289	0.107404	-1.6873	-0.208339	-0.157657	-0.968917	-1.82698	0.261577
1355	1.97427	1.86566	0.47624	-1.0925	-0.510849	1.02103	0.502391	1.17882	0.240229	-1.44357	1.8583	0.542602	-0.151919	0.497383	-0.813868	0.436514	2.53733	1.25558	-2.40547	-0.645199
1356	-1.68337	0.981217	-0.820451	-0.50624	-2.60167	1.08713	-4.68447	-3.16603	-2.14209	0.798165	0.013803	-6.49668	0.433861	0.618625	0.133498	-0.739294	1.09248	-0.340506	1.02389	-1.92113
1357	-0.915465	0.981217	-0.747197	-0.50624	0.74509	0.686404	-0.942836	-1.54033	-1.66022	1.98732	-1.86221	-2.6087	-0.794305	2.09021	-1.25107	-0.739294	1.09248	-1.85851	-0.192053	-1.88309
1358	-1.94131	-1.773	-0.879824	-0.789787	-0.189927	-0.0325416	-2.20247	-1.77138	0.272232	1.03479	-0.980964	-5.0609	-1.23367	1.11701	-0.368857	-0.618116	0.0355696	-2.07593	-0.180738	0.958291
1359	-1.57612	0.981217	3.2496	1.34119	1.3455	-0.572542	1.87036	0.89021	-0.853092	-0.973146	2.46147	-7.04657	1.87196	0.165431	3.15158	1.9561	1.59127	1.41656	1.12905	-1.85619
135948	-1.94618	0.981217	-1.00782	0.338172	-0.189927	-0.493401	-4.57449	-3.36752	-2.37107	0.896146	-2.03884	-5.34375	-1.12245	1.94309	-1.26468	-0.739294	1.09248	-2.00104	1.12905	1.06192
136	-1.57612	0.981217	-0.986956	1.21668	0.408289	-0.0900137	-5.81634	-3.22479	-1.66022	-0.722698	-1.31316	-7.04657	-0.841405	1.52754	-1.25107	-0.739294	1.09248	-0.857634	1.12905	-1.88309
1360	-3.73968	0.00184107	-0.890087	-0.50624	-0.170588	-2.80615	-2.65999	-1.73087	-2.00257	0.594184	-3.03134	-5.72993	-1.25274	0.00380179	-0.668341	-0.0881606	1.7028	-3.30574	-1.03454	0.139909
1361	-1.57612	0.981217	-0.986956	-0.50624	-0.189927	-1.40846	-3.3057	-3.22479	-1.66022	-0.262648	-2.06582	-7.04657	-1.32341	1.52754	-1.25107	-0.739294	1.09248	-1.80182	1.24608	-1.88309
1362	2.23973	1.62026	0.279851	1.69022	-1.08652	1.45285	2.41379	1.52596	1.30773	0.282267	-2.25324	4.77748	-0.669533	-1.13203	0.720365	-0.233645	-3.02401	-1.84742	-1.39977	-1.1882
1363	2.2884	0.260401	2.0263	-0.50624	-0.67669	-0.656556	3.37959	2.61073	2.9237	-1.70231	0.844571	6.46912	2.04787	-1.03725	1.99943	0.284024	0.347706	0.545404	-1.4905	1.21775
1364	-1.57612	0.981217	-0.43994	-2.03471	-0.189927	-0.631064	-5.20978	-3.22479	-1.66022	1.39211	-1.45106	-6.89508	-1.40994	1.52754	-1.25107	-0.10624	1.09248	-1.80174	1.12905	-1.88309
1365	-1.71225	0.981742	-1.10942	-0.531809	-0.207447	-0.479911	-0.660491	-1.80138	-1.68703	-0.0867753	-1.97036	-4.54913	-2.02988	2.24897	-1.36408	-0.809349	0.402089	-1.67647	-0.340065	-2.0895
1366	-1.57612	0.981217	-0.986956	-0.0914591	-0.189927	0.405896	-5.81634	-3.22479	-1.66022	0.196447	-1.62877	-6.69696	-0.769377	1.52754	-0.986237	-0.739294	1.09248	-1.91081	1.12905	-1.88309
1368	-0.691412	-2.36741	-0.414006	0.488403	0.581608	0.0765002	1.82614	3.10239	0.500774	0.397364	-0.886877	-0.248794	-1.49984	0.0932704	0.647858	-0.727098	1.09248	-0.26659	-0.562031	0.954649
1369	-1.57612	0.981217	-0.986956	-0.50624	-0.189927	-0.757971	-0.819633	-3.22479	-1.66022	-0.398953	-2.05021	-3.79155	-1.83742	1.86128	-1.25107	-0.739294	1.09248	-2.38316	1.12905	-1.88222
1370	-1.22127	0.981217	0.0923635	-1.4405	-2.17273	-1.0304	0.151319	-2.058	-0.873199	1.14809	-2.19408	-3.86204	-0.929136	-0.727811	-0.696798	-0.0967286	0.683366	-2.38136	-0.496127	-0.00499384
1371	2.17516	-0.0810096	-1.13779	-0.253993	-0.911241	-1.50813	-0.634934	-0.0491452	3.25812	-1.4044	-1.70757	-1.92091	-2.64538	0.58178	-1.9933	-0.786884	-4.01333	-1.4028	-1.15554	0.245632
1373	-1.16983	0.0465023	-0.893358	-0.50624	-0.100479	-0.879383	-1.81327	-1.85477	-1.26159	-0.329567	-2.06792	-3.55755	-1.66776	2.26439	-1.05807	-0.739294	1.09248	-2.28229	-0.364002	-0.213718
1374	-0.626935	-0.848738	1.71959	0.78996	-1.57339	0.190499	0.212125	0.485195	-0.138924	1.35291	-1.05551	-0.0469703	1.36041	0.304434	1.19934	-0.0131153	0.016876	-1.1914	0.26363	-0.367671
1376	-2.90249	-0.0526921	-1.07388	-2.65543	-5.33587	-1.06973	-2.87685	-0.211157	1.28855	1.56237	-2.12958	-1.57499	-0.413479	0.115214	-1.11711	1.62671	1.353	-1.57485	0.264242	-0.150879
1378	-1.52557	0.873825	-0.965475	-2.32146	0.0609924	-0.404675	-1.98916	-3.03462	-1.37855	0.517147	-1.76113	-7.01859	0.567546	1.01115	-1.02972	-0.739294	1.09248	-1.65482	1.4372	-2.23576
137886	1.02766	-0.621598	-0.935942	-0.38056	0.0220804	2.82176	0.26908	0.541511	0.836103	0.320414	-0.119225	3.41442	-0.759239	1.24282	-1.47691	0.153143	0.494632	1.38966	-2.93487	0.610339
1380	-1.57612	0.981217	-0.986956	-0.480163	0.37085	0.143492	-4.8063	-3.22479	-1.66022	-0.398953	-1.6525	0.250553	-0.837669	1.52754	-1.25107	-0.739294	1.09248	-1.62844	1.12905	-1.88309
138046	-1.57612	0.981217	-0.986956	-0.50624	-0.189927	-0.942876	-5.81634	-3.22479	-1.66022	-0.398953	-2.00791	-7.04657	-0.884623	1.52754	-1.25107	-0.739294	1.09248	-1.6968	1.12905	-0.121824
138050	3.78577	-0.633006	1.95653	2.20114	-0.0334294	-0.981387	4.49684	3.69144	2.36363	-0.111351	1.31982	2.77783	2.78243	-0.793439	1.85874	0.985095	0.990337	0.959285	-1.68541	0.00114062
1381	-1.57612	0.981217	-0.986956	-0.50624	-0.189927	-0.559242	-5.81634	-3.22479	-1.66022	-1.07133	-1.78621	-6.28079	-0.884623	1.52754	-1.25107	-0.739294	1.09248	-1.52077	1.12905	-1.88309
138151	3.47157	0.741339	0.197422	1.02641	-0.564495	1.72601	-1.17513	3.5111	4.25836	-0.443011	-0.0257801	7.52628	-3.30083	1.99509	-0.223961	-0.50549	-1.81732	-0.143725	1.45112	2.75581
138162	-1.51179	0.981217	-0.440939	-0.50624	-0.166242	-1.91692	-3.00626	-2.58136	-1.66022	0.414625	-2.27788	-4.07625	-0.108141	0.368131	-1.20881	-0.739294	1.09248	-2.20848	0.570068	-2.09515
1382	-1.57612	0.981217	3.3157	-0.50624	1.82436	0.266848	1.57625	0.890959	-1.66022	-0.335924	0.247289	0.208701	2.37333	1.36453	2.37127	-0.739294	1.09248	0.122744	1.12905	-1.88309
1384	-4.58049	-0.0439873	-1.07538	0.252358	-1.3293	-3.33798	-3.52298	-1.7071	-0.300193	1.40281	-0.2273	-6.17244	0.299698	0.955872	-1.1735	0.557875	1.80727	-0.353355	3.34013	0.595122
1385	5.1057	-0.351529	-0.689073	1.28383	-0.331115	0.745748	2.02504	2.6994	1.65689	0.817778	-0.29687	3.52549	-1.09068	-2.85392	-1.05276	-0.268827	-0.49048	-0.00380116	-1.44822	-0.172301
1386	2.4602	0.673577	-0.921713	-0.61918	1.94717	-2.60936	-0.747385	-0.130381	-0.603844	-0.103431	-2.92931	-0.575791	-2.2508	-0.720128	-0.820079	0.480631	-0.160241	-2.81024	-2.4022	1.62938
1387	2.60054	-0.211967	-0.0476033	-0.319462	0.413056	-2.43559	-2.36123	1.16929	0.667824	0.772117	-3.06624	2.51532	-2.8163	-0.69928	-0.54735	0.538258	1.09696	-3.03225	-0.134491	0.286566
1388	-1.11296	0.981217	-0.769901	-1.60321	0.00565396	-1.20132	-1.1727	-2.02537	-1.89563	1.10012	-2.31887	-2.88806	0.491709	-0.596588	-0.817752	-0.739294	1.09248	-2.17157	-0.126251	-1.00937
1389	2.66891	-0.414087	1.99918	-0.111368	1.39973	0.134792	3.69965	2.82193	1.23477	-0.419146	2.75968	2.5121	-0.289867	0.0401179	3.86765	-0.00394487	0.911015	2.87185	-0.559185	0.924468
1390	-1.306	0.118176	-0.562461	0.779062	-3.18378	-0.895801	-1.07823	0.103346	-0.536249	-0.206909	-2.30275	4.09452	0.479363	-0.0721309	-0.882976	-0.00255623	-1.21237	-2.87671	-0.804074	-0.0467912
139081	-1.57612	0.981217	-0.986956	-0.50624	-2.43129	-1.20756	-5.81634	-3.22479	-3.20615	-1.27102	-1.96583	-5.31851	0.074648	-0.400744	-1.25107	-0.739294	1.09248	-2.68958	1.47391	-1.88309
1392	-0.479169	0.111598	0.631235	0.104447	-1.00308	-0.388328	-2.43692	-0.854508	-0.471908	0.428265	-1.96575	-3.58578	0.19433	-0.327355	-0.856987	-0.370414	1.09248	-2.13407	2.74885	-2.24727
1393	-1.57612	0.981217	-0.986956	-0.50624	0.698405	0.958105	-5.83159	-3.22479	-1.66022	-0.129784	-2.19165	-7.04657	-0.884623	1.52754	-1.25107	-0.739294	1.09248	-2.47814	1.12905	-1.88309
139322	0.633327	0.609747	-2.14849	-0.136036	1.66315	-1.80934	-4.52185	-0.302978	1.49985	-1.70656	-2.22598	-5.12323	-1.43097	-0.690315	-3.16683	0.373585	-1.22448	-2.50453	-3.8143	-0.588684
1394	-1.52787	0.981217	0.324218	-0.50624	0.229422	-0.537766	-4.44452	-3.22482	-0.617439	1.08998	-1.90449	-5.42396	-1.04027	-0.415359	-1.30424	-0.739294	1.09248	-1.87981	1.2089	-1.88309
1395	-1.57526	0.981217	-1.14151	-0.50624	-0.189927	-1.54328	-1.27652	-2.69136	0.119071	0.727659	-2.25555	-4.17566	-2.07082	-0.20712	-1.48921	-0.739294	1.09248	-2.64109	0.564151	-0.191636
139538	-1.73572	0.981217	-1.1021	-0.50624	-0.189927	-0.844404	-5.40375	-3.26251	-1.66022	0.0669891	-1.98346	-7.03741	-1.00322	0.812704	-1.36441	-0.739294	1.09248	-1.92033	1.09558	-1.88309
1396	-1.20584	-2.66878	2.85998	-0.997328	0.27926	1.80421	6.69884	2.7819	1.30949	-0.443078	3.70708	1.52984	5.0909	0.778726	6.03583	0.58604	0.879214	4.22908	1.77242	1.66542
1397	1.42503	-0.468078	9.96817	-0.50624	-3.82791	2.95923	9.63162	4.91581	1.35261	-0.822469	2.27815	5.73213	6.01948	0.0508549	5.23357	1.23925	1.25944	4.46162	3.0372	1.22278
1398	-0.157693	0.403344	2.12512	0.347525	-1.41666	-1.24346	1.23556	2.36736	2.0722	-1.45374	-2.06973	2.05408	-0.0521036	-0.404596	1.63491	-1.02416	-2.13164	-1.24061	-0.286288	0.652882
1399	-2.64803	1.10208	-2.6184	0.1102	-1.31488	-3.35606	-4.17978	-2.18101	0.76733	0.138771	-2.85413	-3.25452	-3.97394	-0.00838307	-3.41434	-0.53411	-1.55148	-2.46459	-0.857849	-0.308554
14	-0.737587	0.600771	0.179923	-0.107401	1.43535	1.66414	0.460598	0.525144	-1.48985	1.21415	1.10852	1.18521	-1.08474	0.152934	-0.78151	0.159318	-0.196008	0.104597	0.665483	1.60377
140	-1.57612	0.981217	-0.986956	0.0206035	-0.185997	2.62195	-0.50219	-3.22479	-1.66022	-0.545928	-0.393452	-7.04657	-0.319773	2.10251	-1.25107	-0.739294	1.09248	-0.851943	1.12905	-1.88309
1400	-1.90273	-0.0691629	-0.0284655	0.517121	-1.62814	-2.06522	-0.734434	-0.773873	-1.35887	0.141852	-1.35865	-3.06986	-0.0585628	-0.236689	-0.214553	-0.740922	0.246147	-1.6617	0.261825	-0.221577
1401	-1.57612	0.981217	-0.946885	-0.448947	-0.189927	0.0851399	-4.65687	-3.22479	-1.66022	-0.711058	-2.03676	-7.04657	-0.884623	1.52806	-0.399895	-0.739294	1.09248	-1.90886	1.12905	-1.88309
140290	-0.975458	0.981217	-0.748421	-0.50624	-0.189927	-1.75941	-1.29163	-2.04326	-1.06827	-0.364332	-1.83906	-3.31006	-1.77342	-0.446131	-0.825859	-0.739294	1.09248	-2.57062	-0.00586659	-0.319578
1404	-1.74165	0.981217	-1.12638	-0.50624	-0.189927	0.33325	-5.51635	-3.27851	-1.66022	-0.5613	-2.04737	-6.9649	0.847533	1.52754	-1.25107	-0.739294	1.09248	-1.85648	1.11447	-1.98804
140459	-1.21646	0.123022	-0.694847	-0.655695	-1.98195	-0.176631	-0.0624099	-2.44531	-1.28894	-0.90423	-1.42369	-2.81299	0.730473	-0.544327	-0.981624	-0.3683	0.409555	-0.678972	4.96202	-1.88309
140460	-1.24651	0.0942415	-0.380745	0.173475	-2.94204	-0.105438	-1.20997	-1.43607	-2.45549	1.05414	-1.70369	-5.40719	0.522719	0.382277	-0.853814	-0.217124	0.691522	-1.70683	0.361903	0.159704
140461	-8.3722	0.655267	-9.21025	-0.793571	-0.663392	-1.75518	-11.0159	-7.11687	-2.89882	1.62189	-2.50049	-7.82607	-5.56126	-1.11761	-9.66332	0.145465	0.614341	-2.51888	-0.49667	-0.0972924
140462	2.32384	0.981217	2.09754	0.390441	0.987941	6.58469e-06	-0.0736445	1.18866	0.281078	-0.398953	-2.25777	0.834147	1.29646	2.67055	-1.25107	-0.739294	1.09248	-2.03772	1.12905	1.24845
140465	-2.32404	-0.0729502	2.55534	-0.178523	-1.64855	-2.20022	4.73598	0.0879796	0.488067	-2.43456	1.06861	-3.83875	2.24631	0.628373	1.98337	0.0964604	1.29373	-0.365325	-0.253761	5.54296
140467	-3.33666	-1.01482	-1.7489	-1.30611	-0.822408	-2.18532	-3.73395	-3.33542	-1.62011	0.622681	-2.0509	-8.37148	-0.685818	-0.515699	-2.46529	0.0810029	4.00783	-0.889494	2.70911	0.462868
140545	-1.57612	0.981217	-0.986956	-0.50624	-0.189927	-0.344737	-5.81634	-3.22479	-1.66022	-1.60544	-2.00424	-6.40652	-0.820975	1.52754	-1.25107	-0.739294	1.09248	-1.79506	1.12905	-1.88309
140578	-1.30864	0.981217	-0.902453	-0.50624	-1.78345	-0.146072	1.40977	3.2111	-1.66022	1.30614	-1.17388	1.63048	-1.40573	1.85854	0.968002	-0.739294	0.616704	-1.6635	-0.106275	-1.87476
140597	-1.57612	0.981217	-0.986956	-0.50624	-0.189927	-0.684484	-5.81634	-3.22479	-1.66022	-0.532943	-1.64901	-7.04657	-0.758465	1.52754	-1.25107	-0.739294	1.09248	-1.77188	1.12905	-1.88309
1406	-1.00714	0.981217	-0.785357	-0.50624	-0.189927	-1.81583	-1.81282	-2.52972	-1.66022	0.0192223	-2.09677	-3.80694	-1.29322	0.314218	-0.93949	-0.739294	1.09248	-1.8619	0.208426	-1.88309
140609	4.67888	1.40102	-3.005	0.00662803	4.24486	-1.02063	-5.35916	0.0580335	-0.919666	1.32861	-0.404362	-0.0793641	-3.77279	-0.662729	-1.76441	0.713352	-3.1564	-0.327696	-2.10863	-0.63996
1407	1.7636	1.76424	-0.274673	-0.00354314	-1.14363	1.74713	0.755113	1.16771	4.24567	-1.84996	0.363059	2.76949	-1.00786	1.90103	-1.44322	0.388181	-1.08132	-0.203867	-1.58988	1.0986
140710	-1.88124	0.981217	-0.231568	0.250909	0.779873	-0.471683	-0.650636	-3.11103	-2.82605	-1.69594	-1.893	-1.47068	0.588506	-0.0933668	-0.118847	-0.739294	0.69777	-1.23878	0.330953	-0.225012
1408	-1.45931	-2.08635	-1.02002	-0.996267	3.36856	-2.35768	-2.39664	0.0474911	0.0200577	-0.213406	-1.97427	-3.32577	-1.58707	0.18886	0.0544976	0.552525	0.929442	-2.08707	3.30577	0.905678
140801	-0.837424	0.719902	-0.782593	-1.95448	0.217502	-0.905074	-1.84037	-2.71284	-3.20534	0.851324	-2.10212	-4.53849	-0.352916	1.83817	-0.899849	0.0512769	1.29248	-2.16051	5.35074	-2.05346
140803	-0.719613	0.380138	-0.661037	-0.67678	-0.867085	-0.572212	-1.18384	-1.35619	-0.716167	1.66672	-2.48142	-3.53911	-0.157923	1.03756	-0.485887	1.29294	0.471908	-1.92028	0.468141	-0.14037
140883	-1.58928	0.981217	-1.08177	-0.0615523	-0.186022	-1.08494	-5.15668	-3.23649	-0.0468668	1.02883	-2.04343	-5.726	-0.853447	0.497011	-1.36476	-0.739294	1.09248	-1.82731	1.12905	-1.88309
140885	-1.53793	0.0578671	0.565717	0.32683	0.709343	1.1765	2.4626	-1.15534	-0.399277	1.41182	0.0291729	0.876634	0.540782	0.103506	0.821798	-0.0431644	0.0810913	-0.113403	0.910441	-0.461457
140890	4.81094	0.770619	-0.834491	1.79189	4.31021	-0.424673	2.03158	2.15741	-0.390014	-1.07604	0.802127	4.44992	-1.82474	-0.490145	0.317118	-0.252956	-1.29705	1.09776	-5.13591	2.00606
1409	-1.57612	0.981217	-0.839653	-0.50624	-0.189927	2.49286	-5.81634	-3.22479	-1.66022	0.151105	-1.91353	-6.99021	-0.884623	1.52754	-1.25107	-0.739294	1.09248	-1.36405	1.12905	-1.88309
141	-1.57612	0.927172	-0.986956	-0.50624	-2.07694	2.87348	-5.81634	-3.22479	-1.66022	-1.59585	-1.49173	-7.35912	-0.441506	1.52754	-1.25107	-0.739294	1.09248	-1.34217	1.12905	-2.04223
1410	-10.8683	-0.114238	-0.147784	-0.50624	-1.58147	-0.716822	-5.10643	0.00551956	-1.56023	0.753555	-0.393619	-4.1638	1.74203	0.681821	-0.227808	1.07169	0.326735	0.210042	0.975591	0.515889
1411	-1.57612	0.981217	-0.986956	-0.50624	-0.189927	1.66881	-5.81634	-3.22479	-1.66022	-0.398953	-1.97975	-7.04657	-0.884623	1.52754	-1.25107	-0.739294	1.09248	-1.85214	1.12905	-1.88309
1412	-1.12295	0.981217	-0.86739	-0.50624	-0.189927	-1.23436	-2.68127	-3.05808	-1.66022	-0.398953	-2.17275	-4.65638	-1.36424	-0.398168	-1.04413	-0.739294	1.09248	-1.95256	0.586928	-1.88309
1413	-1.57612	0.981217	-0.986956	-0.50624	-0.189927	-2.30102	-5.81634	-3.22479	-1.66022	1.00841	-1.9704	-7.04657	-0.884623	1.52754	-1.25107	-0.739294	1.09248	-1.94368	1.12905	-1.88309
1414	-1.73601	0.981217	-1.15725	-0.50624	0.54208	-1.63173	-3.66473	-3.34645	-1.66022	-0.462587	-2.05222	-5.998	-0.438945	0.223088	-0.507262	-0.739294	1.09248	-1.82079	1.05456	-0.129236
1415	-1.28741	0.981217	-0.943793	-1.3122	0.182044	-0.0929884	-3.1562	-1.76618	-2.41828	0.396412	-2.01855	-3.50292	-1.63442	-0.685584	-0.938116	-0.739294	1.09248	-1.85555	-0.336566	-1.88309
1416	-2.092	-0.291446	-0.846499	-1.09	-1.1589	-0.381624	-1.16297	-1.49704	-1.344	0.858405	-0.928079	-4.92945	-0.334231	-0.197023	-1.15324	-0.534524	-0.616791	-1.90193	-0.265277	-0.0609848
1417	-1.10074	0.981217	-1.06267	-0.50624	-0.502635	-1.45809	-1.67012	-2.53592	-1.66022	1.13039	-2.04389	-0.928591	0.374295	-0.487419	-1.35832	-0.739294	1.09248	-1.83579	3.84596	1.31056
1418	-1.57612	0.981217	-0.986956	-0.50624	-0.189927	-2.68486	-5.81634	-3.22479	-1.66022	-0.398953	-2.23712	-7.04657	-0.883241	1.52754	-1.25107	-0.739294	1.09248	-1.91045	1.12905	-1.88309
1419	-1.57612	0.981217	-0.744809	-0.50624	-0.189927	-0.475078	-0.264213	-3.22479	-1.66022	-0.432147	-1.80137	-7.04657	-0.884623	-0.40142	0.685168	-1.17289	1.07042	-1.97594	2.08908	-1.88309
142	-2.21864	0.382642	-0.893274	-0.770465	0.0199309	-3.68424	-3.48701	-2.50761	-0.620018	0.17093	-1.35681	-4.98601	-0.155687	0.141338	-1.20184	0.169412	0.168098	-0.956464	-0.485824	-0.579929
1420	-1.57612	0.981217	-1.03832	-0.50624	-0.189927	-0.88712	-1.067	-3.22479	0.0617585	0.739849	-1.83144	-2.70461	-0.157108	-0.172299	-1.30079	-0.739294	1.09248	-1.63842	1.12905	-1.86593
1421	-1.2631	0.982011	-0.931313	-0.0867873	-2.43593	-2.64339	-2.08141	-1.5823	-3.17339	1.02893	-2.65996	-5.11227	0.691725	-1.00227	-0.693783	-0.739294	1.09248	-1.84079	-0.0866694	0.880748
142684	-1.57612	0.981217	-0.986956	-1.59887	0.833512	0.750943	-1.12209	-3.22479	-1.65844	-0.97946	-1.92263	-7.04657	2.69087	0.854373	-1.25107	-0.739294	1.09292	-1.66092	1.12905	-1.88309
1428	-1.48176	0.97386	-0.700093	-0.926972	-5.70183	-2.78163	-2.89839	-0.880406	2.11583	-0.540331	-3.09926	-2.20636	-0.969796	-0.612199	-0.392362	2.81214	1.22679	-1.35357	3.05647	-1.76693
1429	2.21146	0.567186	-0.272107	-1.98952	4.0024	-0.363113	1.48032	2.46188	3.35922	-1.86161	0.780718	0.0886038	-0.881703	-0.301844	-0.748904	-0.393676	-4.62854	0.450337	-4.27895	0.672429
143	1.37315	0.0033588	5.70905	0.700178	-0.18169	1.40326	6.69686	1.90762	-0.197818	0.444483	4.34526	5.04956	4.63678	-0.175738	4.81418	-0.166614	0.953883	3.81907	-0.789855	-1.88309
1431	-3.499	-0.285562	-0.812234	1.86218	-2.82271	-3.96987	-6.7762	-2.66124	-3.60287	1.67671	-2.34249	-10.5075	-1.17842	-0.471162	-2.75347	-0.232746	-0.160914	-2.13838	0.695975	-1.63857
1432	-0.608854	1.07015	-0.46379	1.8431	-0.240224	-1.69981	-1.31883	-0.510216	2.22927	1.45967	-3.71909	-1.66681	-1.85675	0.0995155	-1.05372	-0.289662	-1.38511	-3.13659	-0.531642	1.07704
1434	2.38634	0.376578	-1.28495	-0.645496	0.259136	0.58509	-1.78251	0.970248	0.482883	-0.713064	-0.250185	2.44754	-2.26451	-0.382987	-1.54329	0.394979	-0.152072	-0.522781	-2.08103	1.95178
1435	-1.49541	-0.0320928	-0.500534	-0.945418	-0.709468	0.186843	-1.40994	-1.0344	-0.686191	0.53166	-0.589631	-3.11826	-0.461137	0.478073	-0.54167	0.34423	0.549686	-0.366561	0.846277	-1.28391
1436	0.123898	-0.725572	9.46676	0.270452	-0.738278	2.45778	12.4788	3.49706	1.63785	-2.82569	2.90015	3.73214	4.25023	0.0978642	10.2136	-0.187619	0.264297	4.47339	0.841586	0.902459
1437	-1.22083	0.792075	-0.242992	-0.0124308	-0.871393	-1.39397	-1.43001	-1.28835	-1.34934	-0.939589	-2.02536	-5.30388	-0.842222	-0.502755	-0.734924	-0.201295	0.546368	-1.89775	1.00988	0.217233
1438	-1.778	0.981217	-0.506047	1.57019	-1.11661	-0.0183177	-1.22078	-1.97962	-1.96806	0.0358005	-1.71872	-4.72097	-1.09688	-0.24783	-1.10367	0.952515	1.09248	-1.30914	0.309397	-1.89114
1439	-0.938459	-2.27954	0.190353	2.58044	-2.62912	2.79995	1.61887	1.7404	0.584651	-1.30781	2.72795	3.45336	-0.254506	-0.594184	1.56961	-0.850304	-0.385227	2.74287	-0.175518	-1.88309
1440	-0.829265	0.221575	-0.519977	-0.0844285	-0.835609	-0.802725	-1.74485	-2.87236	-1.24239	0.947285	-2.6389	-4.01975	1.02075	-0.124321	1.5268	-0.451733	0.155365	-1.69117	2.89171	-1.88309
1441	-1.27889	0.981217	-0.986956	3.06481	-0.189927	0.979977	-5.81634	-3.22479	-1.66022	1.69747	-1.21335	-3.34684	-0.884623	1.52754	-1.25107	-0.739294	1.09248	-1.43121	1.12905	-1.88309
1442	-1.57612	0.981217	-0.986956	-0.50624	-0.189927	-0.702971	-5.81634	-3.22479	-1.66022	-0.418305	-2.02418	-7.03323	-0.884623	1.97344	-1.25107	-0.739294	1.09248	-1.80755	1.12905	-2.06143
1443	-1.47197	0.981217	-1.05713	-0.50624	-0.189927	-1.39984	-5.13596	-3.23224	-1.66022	1.03393	-2.10724	-6.58924	-1.07187	1.90347	-1.30729	-0.739294	1.09248	-1.93883	0.969142	-1.88309
1444	-1.47355	0.981217	-1.22872	-0.492048	-0.899726	-1.86969	-3.29485	-2.34827	-2.85242	0.738239	-2.17382	-5.45085	-0.801709	1.82801	-1.50396	-0.739294	1.09248	-2.05531	0.8154	-2.35007
144404	0.168809	0.927688	-1.28432	-0.973811	2.50398	-1.62774	-3.19877	-1.80701	1.11729	-1.29476	-3.79218	-2.49145	-0.304515	-0.0248646	-1.43399	-2.31526	-1.04326	-3.00167	1.62357	0.790304
1445	-0.90189	-2.05905	0.629984	-0.124847	-2.85708	1.3176	3.26656	-2.29858	0.213297	1.61703	3.16176	2.06385	2.30478	0.296427	2.61664	0.587777	1.93416	2.76479	5.15227	1.07312
1446	-1.42129	0.981217	-0.804442	-0.50624	-0.670095	-0.701969	-1.84588	-3.22479	-1.66022	0.449158	-1.77155	-5.95018	1.78777	0.0592338	-1.41287	-0.739294	1.09248	-1.83866	1.12905	-1.88309
144699	3.3625	-0.370792	2.10535	2.62496	-0.657496	0.50674	2.59469	4.10001	4.67664	0.296972	0.369094	8.76209	-0.920764	0.209517	-0.414518	0.319902	-1.24655	-0.260579	0.107729	-0.54904
1447	-0.0683571	1.00628	-0.873453	-1.49469	-0.189927	-0.879764	-1.05861	-1.50476	0.42369	1.09319	-1.70637	-4.53903	0.734422	-0.206165	-0.289876	-0.134254	0.607072	-1.3946	-0.065785	0.0834062
1448	-1.57612	0.981217	-0.986956	-0.50624	-0.189927	-0.958799	-5.81634	-2.44256	-1.66022	-0.398953	-2.09021	-7.04657	1.49575	1.52754	-1.25107	-0.739294	1.09248	-2.14254	1.12905	-1.88309
1452	5.59272	-0.0857178	2.18843	0.187511	1.43108	0.74895	3.65761	1.62812	2.66769	-1.07336	1.48125	3.84533	0.527078	0.487563	3.41782	-0.581051	-1.73758	1.70333	-3.08949	0.0744879
1453	0.953359	-0.0806738	1.58813	2.18872	-1.02738	0.632739	-0.121351	-0.133091	1.55385	1.6546	-0.390424	2.03108	-1.25486	-0.846487	1.03961	0.192129	0.507013	-0.191332	3.742	1.34801
145389	2.18084	2.12838	-0.140331	-0.815111	0.526365	1.82276	2.58522	2.41366	0.987054	-0.761228	0.702518	4.38114	0.787691	1.98257	-0.972104	-0.769798	1.09248	0.16598	0.647201	-1.88309
1454	-3.14396	-0.892049	-1.01845	-0.732606	-1.03193	-1.05311	-0.533119	-1.16208	-1.02126	1.46833	-1.45637	-3.06495	0.524371	-0.438568	-1.03028	0.43865	1.66238	-1.5103	1.67536	1.75143
1455	-3.18892	-0.349643	0.0680315	-1.12658	-0.43845	-0.22333	-0.120195	-1.61937	1.03541	0.0703469	-1.37016	-0.066943	0.00458511	1.19494	-1.45083	-0.438143	2.03318	-1.41204	3.76911	1.24305
1456	2.30038	-0.168625	0.236768	1.71514	2.07046	1.39033	0.855505	0.69223	-0.728141	-1.07122	0.496079	1.64365	1.14559	-0.483179	-0.694935	-0.060204	0.527339	-0.573224	-0.118626	-1.95591
145678	-1.57612	0.981217	-0.986956	-0.50624	-0.189927	-1.20293	-5.72668	-3.22479	-1.66022	-1.30834	-1.94235	-7.04657	-0.884623	2.05267	-1.25107	-0.739294	1.09248	-2.02826	1.12905	-1.88309
1457	-2.02767	0.708071	-1.85406	1.1606	-0.585254	-0.872319	-4.06561	-2.26425	-2.04125	0.644581	-2.30318	-3.16165	-1.76879	-0.55452	-3.19125	0.0667786	-0.950971	-1.10172	-1.58246	-0.416212
1459	3.69675	0.312556	1.46762	0.190344	-1.15207	0.0323014	1.57628	2.32687	3.67208	1.20581	-0.774901	0.731905	1.7105	1.15739	0.370227	1.09236	1.56033	0.310107	3.36004	-1.26513
146	-1.46931	0.981217	-0.915744	-0.294626	-1.05171	-0.770822	-1.43221	-2.58524	-2.56666	0.879415	-2.16155	-4.78144	-0.189284	0.77141	-1.1479	-0.739294	1.09248	-1.88581	2.56273	-1.70518
1460	0.295923	0.212139	-0.570851	-0.58146	-0.999637	-0.0427689	-3.75228	-0.790059	-2.18926	2.26094	1.32048	-4.29013	-0.11306	1.03275	-0.379679	0.367149	0.329404	2.06827	5.30203	-0.322962
146057	-1.63177	0.188194	-1.42241	-1.68771	1.1579	1.19443	-1.12042	-1.46324	1.81793	-0.4181	-1.35867	8.45315	-2.24397	-1.27046	-1.51036	-0.739294	1.09248	-1.34666	-0.950092	1.13491
1462	5.20259	-3.35577	6.75926	2.66046	0.117813	2.10982	12.1892	6.22365	2.25552	-2.20041	2.78156	6.61099	3.92737	-0.287304	5.69124	0.927906	1.05643	1.24801	-1.65225	1.55544
146227	-1.57612	0.981217	-0.986956	1.18621	-0.0704192	0.182277	-3.47	-3.22479	-1.66022	-0.398953	-1.74623	-7.39407	-0.884623	1.52754	-1.25107	-0.739294	1.21911	-2.20345	1.12905	-1.88309
1463	-1.57612	0.981217	-0.986956	-0.50624	-0.219639	-0.956625	-5.81465	-3.22479	-1.66022	1.1382	-2.49261	-7.04657	-0.884623	1.52754	-1.25107	-0.739294	1.09248	-2.36024	1.12905	-1.88309
1464	-1.0617	-1.47043	7.22547	-0.50624	0.903499	2.68375	3.17089	1.13633	0.150007	-1.0678	-0.322191	4.05652	3.53491	-0.104363	4.67662	0.384691	1.75987	0.173954	-0.585547	0.0976506
1465	-0.710197	-0.750801	3.70326	-1.07951	-1.5089	-0.92561	1.66784	2.15066	0.315111	0.151174	2.23279	0.192469	4.8957	0.991256	3.43249	-0.911823	-1.50975	2.59215	2.6603	1.77922
146542	-5.23837	-0.719822	-1.8191	-1.13555	-1.75986	-1.0345	-3.69025	-3.40223	-2.2004	1.05409	-1.77752	-9.36954	-1.80421	0.983487	-2.10795	-0.712477	1.54394	-0.688932	3.40208	-1.15874
146562	-1.60873	0.932006	-0.518479	-0.50624	-0.0352458	-1.29033	-0.970271	-1.33705	-3.09566	0.594625	-1.95939	-4.34823	-0.121532	-0.296966	-0.518905	-0.506078	0.763432	-1.89347	1.98298	-0.161777
1466	-1.71973	-0.323185	-1.17313	-0.50624	-1.43803	2.1438	3.11507	2.29268	0.336021	1.41507	0.18065	3.4913	-0.516561	0.149012	-0.147881	-0.134183	-3.00446	0.320503	-0.306666	1.68562
146691	-1.65863	-0.0593386	-0.952114	-0.50624	0.535899	0.293145	-3.33736	-3.72506	-0.661308	1.18178	-1.86788	-5.09343	0.363263	-1.01483	-1.21297	-0.739294	1.09248	-1.45981	0.565365	0.483161
146712	-1.36063	0.981217	-0.927752	0.37816	-0.756391	-1.49525	-1.57197	-2.4381	-2.24238	-0.475679	-2.02754	-4.23516	0.144366	0.367652	-0.487004	-0.784692	1.26585	-2.05983	0.64237	-0.72542
146754	-1.57612	0.981217	-0.986956	-0.50624	-0.189927	-0.763274	-5.81634	-3.22479	-1.66022	-0.260832	-2.09789	-7.04657	-0.884623	1.52754	-0.837262	-0.739294	1.09248	-1.79649	1.12905	-1.88309
1468	-1.57612	0.981217	-0.986956	-0.50624	-1.96674	0.468145	-5.81634	-3.22479	-1.66022	0.411688	-1.88676	-7.04657	-0.854756	1.52754	-1.25107	-0.739294	1.66285	-2.01931	5.83421	-1.88309
1469	-1.87206	0.981217	-0.7237	-0.50624	-0.0368499	-0.756867	-0.500818	-1.53937	-2.21386	0.167594	-2.42628	-4.17012	-0.298906	-0.791069	-0.526989	-0.739294	1.09248	-1.96157	-0.619864	-1.84741
146909	-1.57612	0.981217	-0.986956	0.936113	-0.189927	1.71906	-5.43414	-3.22479	-1.66022	-0.300656	-0.899467	-6.94312	-2.15929	1.52754	-1.25107	-0.739294	1.09248	-1.77229	1.12905	-1.88309
147	-1.57612	0.981217	-0.986956	-0.50624	-0.189927	0.259232	-5.81634	-3.22479	-1.66022	-0.398953	-1.84881	-7.04657	-0.884623	1.52754	-1.25107	-0.739294	1.09248	-1.69382	1.12905	-1.88309
1470	-0.938431	0.972181	-0.169128	-0.50624	0.852043	-0.73819	-1.09669	-2.08185	-1.66022	-0.894454	-1.49718	-3.21525	2.17745	0.0375856	-0.707525	-0.739294	0.330717	-1.13964	0.309572	1.21893
1471	3.19451	0.87388	5.10507	0.398688	-0.143862	5.16997	6.20322	3.89964	0.717656	0.248384	5.23828	5.30551	3.78645	0.921811	6.1569	0.192453	2.19676	8.45642	3.14914	-0.862689
147172	-1.57612	0.981217	-0.986956	-0.50624	-0.189927	-2.28207	0.0283083	-3.22479	-1.66022	-0.398953	-2.20842	-5.87106	0.224437	1.52754	-1.25107	-0.739294	1.09248	-1.97011	1.12905	-1.88309
147179	1.6711	-0.518786	3.56103	1.52778	-0.829429	1.79708	2.72108	2.2904	0.736649	-1.19099	2.95409	3.4193	1.20686	1.70921	2.74933	-0.796589	-0.535847	2.62031	0.839169	-0.00988985
1472	-2.23647	0.0476159	0.329019	1.01572	-2.49531	0.535687	-0.227775	-0.967047	0.675948	0.647615	0.511123	-1.8484	0.586749	0.801656	0.712837	-0.0585975	2.27139	-0.383197	-0.0284517	-0.760936
1473	-1.57612	0.981217	-0.986956	-0.305703	-0.189927	-0.39344	-5.83268	-3.22479	0.504423	-1.18076	-1.9052	-5.49802	0.60612	1.52754	-1.25107	-0.739294	1.09248	-1.89986	1.29302	-1.88309
147339	-1.55898	1.718	-1.3483	-0.195741	0.335512	-0.444856	-3.61244	-1.89217	-1.38784	-0.852039	-3.29665	-1.5227	-1.47581	-1.10391	-1.39058	-0.739294	1.09248	-3.23433	-0.731313	-1.89982
1474	-1.52236	0.981217	-0.986956	-0.50624	-1.73153	-1.52836	-5.81634	-3.04635	0.373968	-2.53069	-2.03289	-7.04657	-2.10746	1.52754	-1.25107	-0.739294	1.09248	-1.50401	1.12905	-1.88309
1475	-1.19241	-1.41875	1.19994	-3.36772	-2.7341	2.01624	2.79859	3.9066	-2.37924	1.74495	0.629823	1.53939	0.389012	1.57432	0.823935	-1.43302	-0.324032	-0.194771	-0.448129	1.01504
1476	-0.950081	-0.166968	2.96111	-0.106465	-2.23957	0.571702	5.89155	2.25968	0.0909639	-0.619377	3.07772	-1.47871	3.53575	1.05302	1.7916	0.996513	-1.27139	2.59388	0.868195	-0.068253
147657	-1.75904	0.981217	-1.16389	-0.50624	-0.189927	-1.29471	-4.61261	-2.82688	-1.89538	-0.76999	-2.15914	-6.7841	-0.969967	0.742183	-1.40231	-0.739294	1.09248	-2.02335	1.12401	-1.88309
1477	-0.865153	-0.104191	-0.653663	-3.29598	-0.0758335	1.72157	-1.99783	-0.177316	0.126136	0.041552	-1.31048	-0.62609	-0.940578	0.986088	-0.849614	0.0931024	0.974252	-1.2238	0.264152	-1.36079
1478	0.49233	-0.0595286	-0.416016	-2.15405	0.0682237	0.282705	0.00925142	0.472798	-0.77215	0.462595	-1.27317	-0.568764	-0.335512	0.885429	0.73074	-0.0965082	0.266582	-1.13301	1.30082	-1.6423
1479	1.98593	0.916713	-1.80239	0.462931	2.24787	2.65608	1.42032	1.3917	1.0987	-1.53654	2.3741	7.18404	-0.96372	-0.889875	-0.732415	0.980752	0.501489	2.09427	-0.850027	-1.60806
147912	-1.12339	0.981217	-1.32115	-0.49295	0.67985	-1.72424	-2.72285	-1.33666	-2.46343	1.61882	-2.0363	-2.84666	-1.0827	-1.47477	-1.1592	-0.739294	1.09248	-1.81376	-0.38591	-2.1664
148	-1.24642	0.0836142	-0.609573	0.206419	-0.168009	-0.505469	-1.28518	-1.11934	-2.17064	-0.13483	-1.8997	-5.67841	0.331187	-0.0122789	-0.889253	-0.247393	1.94496	-2.00182	-0.00252481	-0.728084
148022	-1.00331	0.00647641	1.27642	-1.36909	-2.68762	1.83935	-1.97081	-0.314422	0.923246	1.48912	-1.76072	-1.36634	1.34193	1.33036	-0.66	-0.00335261	0.319128	-1.32047	5.02414	-1.75704
148066	-2.63171	-0.289529	-0.0298299	-1.42244	-0.702755	-2.43185	0.18969	-1.95294	-1.03545	1.62774	-1.38228	-4.93302	0.707324	0.598766	1.46737	-0.00557883	0.35324	-2.07786	1.72195	-0.021298
1482	-1.34124	0.981217	-0.965073	-0.50624	1.01528	-1.29681	-3.15663	-3.18536	-1.21254	1.50181	-1.71637	-4.41811	0.591254	1.70956	-1.15468	-0.739294	0.304705	-1.80948	6.30552	-0.827061
148229	-1.57612	0.981217	-0.986956	-0.477607	0.313097	-0.775909	-4.77026	-3.22479	-1.66022	-0.0641099	-1.95443	-7.04657	-1.45518	0.988694	-1.25107	-0.739294	1.09248	-1.7975	1.12905	-1.88309
1486	-0.404238	-0.653473	-1.25842	-0.540722	0.803867	0.806557	0.124847	-1.32361	0.48141	-0.863417	-1.19825	2.10464	-0.555019	-0.408913	-1.49306	1.25324	1.09248	-1.01907	-0.199867	-1.88309
1487	2.97292	-0.924595	0.0818984	-0.147603	1.02788	-0.65838	-3.26014	0.275212	0.565328	-0.189765	0.0988833	-3.62541	-2.37749	1.00859	0.74446	0.905457	0.546842	0.84448	3.73901	-0.251844
148753	-2.15919	0.981217	-0.387339	-0.50624	0.472045	-0.67037	-2.44468	-1.86027	-2.77397	0.992513	-2.48004	-5.12108	0.690648	0.143254	-0.481572	-0.741785	1.09248	-2.66558	1.1835	-0.473434
1488	0.854136	-0.472577	-0.635666	-0.136196	-1.89248	0.327617	1.12459	1.86646	3.10091	-0.881909	1.17354	3.47007	-0.683473	-0.478412	0.178219	0.487535	0.00821333	0.42579	-0.911119	1.14721
1489	-1.3722	0.981217	-0.352257	-0.127921	-4.25773	-0.498392	-3.03057	-1.04944	0.503683	0.120143	-3.29847	-1.40784	-2.3411	1.71559	-1.1542	-0.85878	1.09012	-2.31017	2.58019	0.35644
1490	0.938054	-2.28179	3.12732	-0.50624	1.47752	3.2858	4.94489	4.11612	2.08265	-1.38559	2.39762	3.85664	4.92433	-1.5649	5.9803	2.89407	1.57055	3.06999	-0.902738	1.86877
149076	-1.57612	0.981217	-0.986956	-0.50624	-0.189927	-1.51443	-5.60833	-3.22479	-1.66022	-0.679147	-2.09205	-2.69784	-1.35509	1.52754	-1.25107	-0.739294	1.09248	-1.81058	1.12905	-1.88309
1491	-1.68854	-3.35873	-1.30322	1.01608	1.08641	-2.23592	-3.39957	-2.76939	-0.867577	0.412796	-2.73648	0.661515	-0.897291	0.00988523	-1.59271	1.56558	1.09248	-2.67957	1.09427	-1.88309
149111	-1.57612	0.981217	-0.986956	-0.50624	0.0118247	0.606455	-5.03118	-3.22479	-1.66022	-0.942137	-1.76698	-1.21497	-0.607633	1.49024	-1.25107	-0.739294	1.09248	-1.62991	1.12905	-1.88309
1493	-1.57612	0.981217	-0.986956	-0.50624	-0.189927	-0.16075	-3.38635	-3.22479	-1.66022	-0.398953	-1.52089	-7.04657	-0.884623	1.52754	-1.25107	-0.739294	1.09248	-1.64412	1.12905	-2.16948
1495	0.925281	-0.414943	3.2886	1.39202	-1.20962	1.51898	4.36176	1.62374	1.52815	-1.06404	2.33183	2.50255	2.99058	0.136878	2.65689	0.563664	-0.13927	2.55142	-1.60472	1.47413
1496	-1.57612	0.981217	-0.986956	-0.50624	-0.270805	-1.66937	-3.84056	-3.22479	-1.66022	0.037531	-1.73509	-7.04657	-0.410717	1.52754	-1.25107	-0.739294	1.09248	-1.69776	1.12905	-1.88309
149603	2.77225	1.65313	2.47053	0.493123	0.803343	1.73668	0.303426	-1.06453	1.51324	0.606994	2.4374	4.3079	-0.65639	3.05716	0.706916	1.32699	3.74931	3.07992	4.53045	1.67779
149628	-1.67239	-0.212618	-1.28877	0.279359	-2.19558	-0.126885	-1.07224	-1.7879	-3.63846	1.52358	-1.84897	-4.84476	-1.73794	-0.235328	-1.23505	-0.739294	1.09248	-2.25643	0.0768691	-2.18601
1497	0.177047	-0.233484	0.322855	-0.144665	-1.34896	0.799466	-1.00849	-0.921841	-0.386139	-0.232853	-0.932676	-0.33687	0.295566	0.916869	-0.301992	-0.164297	0.267137	-0.991363	1.98959	1.34916
1499	5.48049	-0.482194	5.20319	0.65925	1.89789	-2.36863	5.36714	4.21445	0.27187	-2.87421	-2.62677	1.24786	4.00685	1.48765	5.89367	1.41542	1.79183	-1.62638	-2.67297	0.723536
149986	-2.62716	-0.141902	-1.58264	1.0692	0.528357	-0.633628	-2.77347	-2.20631	-0.909338	1.0017	-1.92175	-3.55182	-0.448336	0.541468	-0.415067	3.38024	0.440142	-1.84438	1.95896	-0.0119487
15	-1.35212	0.981217	-1.01844	-0.50624	0.89335	-1.03163	-0.840166	-1.65823	-0.000124688	0.100672	-2.0533	-3.31084	-1.85783	1.82655	-1.23524	-0.739294	0.428461	-2.18168	-0.220376	-1.82608
150	0.606955	-4.09334	3.45205	0.511528	0.228801	-0.721925	3.22997	4.36693	0.730488	-0.99636	-0.300567	2.28146	2.60635	1.31845	2.75865	1.16577	0.624013	-1.70787	1.12905	-0.315599
1500	0.352981	-0.403039	2.80513	1.87803	-0.27058	-0.0268802	5.01819	3.10791	-0.0443377	-1.01077	1.74427	3.24219	2.3174	-0.548212	0.832599	0.125251	-0.267359	1.46545	-0.974302	0.341138
150094	6.06234	0.647825	1.12029	3.20125	-2.1508	7.36711	1.32808	1.49312	1.60815	1.0117	5.84179	8.62495	-1.82264	-0.496323	0.121792	1.69191	1.09248	7.30884	-0.78725	-1.99424
1501	-1.80203	0.978295	0.230001	0.320412	-1.83848	-0.602214	-2.58624	-2.09697	-3.04963	-0.612576	-1.62251	-4.38172	-0.53768	-0.0271227	-1.34722	-0.739294	1.09248	-1.87501	1.2669	-1.88309
150160	-1.57612	0.981217	0.347271	-0.50624	0.184864	-0.40566	-5.81634	-3.22479	-1.66022	1.00064	-1.94381	-4.68568	0.591725	1.52754	-1.25107	-0.739294	1.09248	-1.89165	1.12905	-1.88309
150244	-1.79911	0.981217	-0.986956	-0.50624	-0.189927	-0.497921	-4.46549	-3.39288	-3.31598	1.09598	-1.58167	-5.93842	-0.534251	1.96774	-1.25107	-0.739294	1.09248	-1.59777	1.12905	-1.88309
1503	3.40175	0.759462	1.23337	-1.81223	-3.54007	2.60839	-0.274159	1.43728	-0.215205	1.45666	0.107161	2.89899	-0.356122	0.264862	-0.0802072	-0.195961	1.17453	-0.0396236	0.049527	0.0669369
1506	-1.16289	0.63606	-0.903214	-0.459549	-0.550709	-1.08909	-0.453178	-2.37294	-3.08528	0.0998733	-1.86292	-4.32704	-1.00576	1.08086	-1.02039	-0.739294	1.09248	-2.22641	1.51635	-2.08847
150726	-0.968887	0.48866	-0.335333	-1.10271	-1.5151	-1.33837	-1.66745	-1.9693	0.0454908	-0.24024	-2.12606	-1.02422	-0.07056	0.538624	0.358673	0.35469	0.333101	-1.83462	1.78332	1.03813
150759	4.2132	1.61313	-1.18809	1.90576	-0.110872	-0.233186	2.33593	1.82494	-2.00993	0.158608	-1.323	2.07964	-0.123839	-0.923213	0.214351	-0.361966	-2.13004	-0.725253	-0.665601	0.208689
1508	-0.938242	-0.380048	3.80249	-1.26479	-4.20967	3.83675	8.30613	1.85666	1.14724	-1.00601	4.22633	4.29263	3.19159	0.781034	4.26661	1.69045	2.27326	7.04489	1.32923	1.78841
1509	-0.642642	0.691219	2.13063	-0.710752	-1.84763	2.91859	4.13484	1.01609	-1.00297	1.5699	1.30269	1.53068	0.546547	-0.178876	0.748272	1.7171	3.22637	3.43311	3.85103	0.458918
150967	2.31591	0.0302514	0.68636	1.81012	1.65406	-1.52937	-1.1554	-0.517915	-2.70304	1.11604	-2.12517	-6.56914	1.11845	-0.156674	2.11568	0.122904	-1.61181	-1.01524	-2.17962	-0.0142153
151	-1.50064	0.981217	-1.07838	-0.610025	-0.189927	0.348438	-5.71367	-3.29259	-1.66022	-0.274765	-1.59362	-5.92741	-1.42607	0.164379	-1.34868	-0.739294	1.09248	-1.52527	1.05957	-1.88309
1510	-1.57612	0.749766	-0.986956	0.534158	-0.189927	-2.50944	-0.88431	-3.22479	-1.66022	-0.146025	-2.06522	-3.08591	-0.842407	0.122738	-0.393101	-0.739294	1.09248	-2.47155	1.12905	-1.88309
151011	2.30277	-0.198126	-0.308089	1.99029	-0.457947	-0.757285	2.78336	0.782704	0.776078	-0.80707	0.83757	-0.189494	0.969559	-2.10113	-0.96054	1.27966	-1.58959	1.24788	-3.52206	-0.236952
151050	2.26738	0.828339	-3.76191	-0.565001	0.295488	-1.97335	-4.71624	0.312961	2.13365	-0.753746	-4.32167	-1.72427	-2.03786	-0.338037	-2.13381	0.939516	0.094725	-4.08143	-1.14579	-0.591462
1511	-2.03078	-0.00810814	0.277622	0.863283	0.458301	0.771824	0.0384631	-0.855802	-0.681741	-0.0691999	1.11407	-6.76257	0.454287	0.499755	-0.473132	0.880521	0.413904	-0.748173	1.05017	-0.753217
1512	-2.23034	-3.04318	4.37615	-1.22288	-2.70227	1.75638	6.96394	2.30259	0.364613	-1.59974	2.86901	3.45939	-0.602169	0.834774	4.0674	0.580025	-0.373538	4.98671	6.66529	-0.309222
151230	0.343154	-0.114675	-0.17259	-1.07875	0.0523166	-1.707	-1.52247	-1.03146	0.614461	-0.711376	-2.35557	-1.8219	-2.20591	-0.212881	-0.670658	0.801177	0.14241	-2.30282	1.69483	0.0532099
1513	3.1371	-2.58004	5.72137	3.91818	2.16282	2.10375	8.24269	3.33227	3.12812	-0.0573063	3.00694	7.01775	6.47696	-0.301249	6.06018	2.56351	2.26228	2.44032	-0.214246	0.925391
1514	-1.9497	0.143346	-0.925367	-0.324049	-3.33976	2.27952	2.28174	-0.9343	-1.43563	-0.953838	2.54538	3.74062	2.01086	0.0790211	-0.323427	0.0812422	0.396219	3.27124	-0.361938	-2.08571
1515	-1.59362	2.44157	-0.987604	1.38377	-0.469407	-0.331234	-0.989468	-3.1896	-0.0123454	-0.147699	-1.23259	-0.601275	-0.678199	2.37699	2.39026	-0.496729	0.341822	-1.14265	1.02172	-1.12027
1519	1.21734	-2.12203	-0.829123	-0.330154	0.863745	1.65973	4.08904	1.13845	0.0101149	-2.92556	2.78967	4.25931	1.86368	-0.163871	-0.0640383	0.708126	1.50744	3.31894	-1.43936	-1.54412
151987	-1.17157	1.82108	-0.969591	0.117343	0.218291	-1.38899	-0.879797	-1.62319	-0.663001	0.419719	-2.54582	1.93419	-2.01806	-0.420486	-0.977223	-0.739294	1.09248	-2.47788	0.981519	-1.59791
152	-3.57194	-0.149738	-1.5537	-0.164512	-1.58624	-1.45336	-2.86542	-1.82637	-2.44787	1.50405	-2.04503	-6.38653	-0.325744	-1.52354	-1.16569	0.0175895	0.463401	-2.27703	1.00955	-0.48947
1520	-0.8514	-1.55339	4.99	-0.224444	-2.17975	3.91534	5.11	2.70627	1.5126	-1.59007	2.92101	6.57225	0.412694	0.227555	4.23443	1.02665	2.08057	5.39226	0.0243783	0.23892
152006	5.83	-1.09791	1.86575	1.44532	2.46145	-0.130944	3.63492	6.84628	1.94806	1.26438	1.48796	6.60363	1.12498	0.172523	1.40473	0.02934	-3.06118	0.202509	-1.96726	1.49096
152015	-1.5418	0.981217	-0.986956	-0.826152	-0.189927	-0.287244	-5.81634	-3.22479	-1.66022	-0.398953	-1.4538	-6.99003	-0.884623	1.52754	-1.17927	-0.739294	1.09248	-1.74338	1.12905	-1.88309
1521	-1.41662	0.981217	-0.972475	0.0667447	-0.189927	-0.0098342	-3.8712	-3.19235	-1.66022	1.6639	1.41131	-5.2978	-0.391278	2.07433	-1.29303	-0.739294	1.09248	2.8695	1.12905	-1.88309
152185	-1.57612	0.981217	-0.986956	-0.50624	-0.189927	0.436656	-5.80777	-3.22479	-1.66022	-0.398953	-1.65357	-7.04657	-0.884623	1.52754	-1.25107	-0.739294	1.09248	-1.80587	1.12905	-1.88309
1522	-1.35376	0.981217	3.36355	1.77946	-0.574061	-1.46287	2.03153	-1.6005	-3.88559	0.244637	-0.489248	0.0566698	1.87217	1.11314	4.2801	1.67043	1.81691	-1.34794	3.07526	-0.163867
1523	-2.68609	0.130084	-0.971967	0.383786	0.227932	0.661092	-1.38655	-1.06233	0.831446	1.41487	-2.74123	-1.63632	-0.186	0.856677	-2.29288	0.977004	1.59466	-1.1126	-1.10821	0.493236
1524	0.773846	-0.525848	-0.784247	-1.35674	1.64892	-1.63458	1.22663	-1.12301	0.320053	-0.918228	-1.75808	2.74863	-0.465369	0.753271	-0.348736	0.895425	0.40218	0.961726	4.38987	-0.76705
1525	-0.427079	0.973603	-0.297477	-1.02499	0.882798	0.443955	1.80304	0.214958	-2.21817	-0.470539	-1.20908	0.233261	0.227131	-0.699002	-1.10179	-0.739294	1.30636	-1.7423	-0.544514	-1.39171
152559	7.04668	2.42614	-1.23092	-1.69307	1.17605	-0.492536	0.563725	-0.155233	1.57493	-1.77518	-2.10209	-3.13635	-1.58297	-1.01805	-1.88731	-1.09417	1.53473	-1.41643	-1.09428	-1.85779
1527	-1.2084	0.981217	-0.888137	-1.01832	-0.189927	0.492337	-0.572413	-1.38536	-2.72235	-0.398953	-2.02281	-2.92954	-1.9654	-0.992483	-1.01386	-0.739294	1.09248	-1.83308	-0.563113	-0.829906
1528	1.91183	-0.133889	-0.2318	-1.56609	0.493728	-1.21239	2.40715	3.56261	2.05284	-1.38119	0.406312	1.31575	1.09626	0.796845	-0.350272	-1.33839	-1.65918	-0.213857	-1.63824	0.905512
152992	-1.21776	0.981217	1.89486	0.3908	-0.0988572	-1.7551	-1.98089	-3.10582	-2.97759	1.09753	-2.08271	-4.09233	-1.6613	-0.916376	-1.14577	-0.739294	1.09248	-1.98781	0.405151	0.860639
153	-1.35157	0.981217	-1.02919	-0.50624	-3.02348	-1.58288	-2.72682	-3.1569	-2.68733	-0.0150211	-1.97184	-4.98115	-1.4773	-1.01595	-1.08502	-0.739294	1.09248	-1.83384	0.742006	-1.56915
1534	-1.20622	-0.689607	0.60515	-0.0137905	0.21305	0.407735	0.819533	-1.04759	-0.660849	0.943345	1.10996	-3.08172	0.681508	-0.0038809	0.429333	-0.105365	0.260866	0.299472	-0.0339592	-0.635658
1535	-2.58522	-2.29517	6.03525	-1.79133	-2.84735	0.591506	8.89269	1.46876	1.913	-2.14227	1.96789	3.38228	6.77359	0.794477	6.95388	-0.085851	0.869431	2.54825	4.98204	2.07085
1536	-1.05675	-0.230777	3.81516	1.48199	-1.51232	1.58234	4.82918	1.88733	0.877861	-1.72493	1.06746	2.70341	5.44612	1.83227	4.39768	0.279228	1.09248	1.0091	1.0411	-1.88619
1537	-4.9945	0.594798	-0.277266	-0.00422934	-4.53572	-4.36919	-6.85977	-3.50386	-0.913028	-0.830486	-1.7133	-11.2992	0.286976	0.784459	-1.84664	-0.255397	-0.453565	-2.24309	2.5276	-2.90646
1538	-1.12606	0.571509	-1.03454	-0.533991	-0.32456	0.914807	-1.52274	-2.78516	-0.800093	0.651076	-1.76556	-3.23526	-0.675111	2.33785	-0.333964	-0.382642	0.169011	-2.18067	0.83894	-0.382782
1539	-1.61193	0.981217	-1.0111	-0.50624	-0.189927	-0.360869	0.0953672	-3.23079	-1.30967	-0.398953	-1.97065	-6.95137	1.92586	1.96579	-1.25107	-0.739294	1.09248	-2.42734	1.12695	-1.88309
154	3.3345	0.439206	0.327021	-1.47051	0.0105305	0.50219	0.0784929	0.207241	3.48014	-3.33554	1.35492	-2.4275	0.223963	-1.7168	-1.73972	1.41253	0.698624	2.16701	-0.377144	0.176526
1540	11.4297	1.55698	2.18499	2.12385	1.61623	3.74361	3.17074	4.36163	-0.248717	0.304303	4.97059	9.573	2.53494	-0.385707	4.82288	0.669128	-0.148769	3.9456	-1.23744	0.188419
1543	1.97491	0.981217	-0.986956	-0.50624	-0.189927	-2.62265	-5.81634	-3.22479	0.624603	0.50447	-2.95573	-7.04657	-0.514696	1.4503	-1.25107	1.6646	1.09248	-3.30947	1.12905	-2.07082
1544	-2.0796	0.474824	-1.30018	-0.521334	-0.193386	0.544017	-0.341091	-3.44052	-2.3851	0.0620898	-1.10598	-3.42531	0.343603	-0.525739	-1.52832	-0.739294	1.09248	-2.34788	0.360397	0.450052
1545	-0.730212	-0.368654	2.05923	-0.133348	-0.530812	3.65783	4.6021	1.90426	4.54649	-1.73689	2.78362	7.68268	0.331214	-0.255536	0.0555108	-0.332401	-0.20098	2.8775	-0.709973	0.154246
154661	0.137184	0.981217	-0.986956	-1.11872	-2.28518	3.44642	-4.60084	-3.22479	-1.66022	0.436122	-1.93269	-7.01261	-0.886492	1.52754	-1.25107	-0.739294	1.09248	-1.69935	1.12905	-1.88309
154796	-1.31724	0.981217	-0.613832	-0.50624	-4.73958	-2.58375	-2.33548	1.35624	-0.489151	1.31229	-3.15765	-0.345601	0.362702	2.11103	-0.991404	0.981277	1.74886	-3.02724	-0.723298	-1.72864
1548	-1.91997	-0.830543	-0.634064	-0.481417	-0.0770599	-0.999704	-1.65601	-2.4195	-0.653215	0.856613	-2.48765	-5.6163	0.196998	-0.0643259	-0.509538	-0.963322	1.62833	-2.57879	0.669944	-0.286807
154881	-0.78913	-0.190316	-0.748411	-0.489625	0.459315	0.629696	2.03092	-0.0773231	-0.564278	-3.67276	0.524885	-0.773098	0.377015	0.299417	0.372099	0.254764	0.300689	0.285759	0.384297	-0.766176
1549	-0.462622	0.894723	-0.498834	-0.50624	-0.190861	0.222553	-1.97904	-0.396563	0.589323	0.5519	-2.07541	-0.815812	0.147481	2.0853	-0.236042	-0.726364	0.619866	-2.6496	1.96381	-0.105024
155	-1.95734	0.981217	-1.16632	-0.50624	-2.14761	-0.424364	-5.81806	-3.29596	-1.66022	-0.357789	-2.12736	-4.98188	-0.875295	0.827753	-1.45137	-0.739294	1.09248	-1.79924	1.10172	-1.72401
1550	-1.46598	0.981217	0.309125	0.242447	0.412128	-0.340138	-1.98596	-1.44629	-1.5111	0.330882	-2.12434	-3.86692	0.00597253	1.413	-0.478779	-0.265017	1.09248	-2.20643	-0.39542	0.267207
155060	1.56238	0.801634	-0.899605	0.0746866	0.398903	-3.88037	0.225485	-1.13407	-0.180649	1.73842	-3.47504	-3.53418	-1.6229	0.0534508	-0.563093	-0.783614	1.09248	-3.80395	-0.288322	0.302113
155066	0.0394744	0.237036	0.133667	-1.05582	-0.477999	-0.911851	2.96595	0.214409	-1.71435	-1.79097	4.54199	0.650527	2.19438	-0.976166	-0.322169	-0.584914	1.79619	3.37767	3.73482	-0.362514
1551	-1.48412	0.981217	-0.210595	-0.50624	-0.578053	0.792563	-4.3131	-1.7257	-1.66022	-0.745097	-1.7697	-6.42969	0.782699	1.52754	-1.25107	-0.739294	1.09248	-1.54621	1.12905	-2.0559
1553	-3.89694	-0.0676365	0.0154758	-0.0851405	-0.113141	-1.31057	-1.82775	-2.8742	-3.17079	0.894675	-2.34906	-9.14389	0.716709	0.607333	0.270124	0.0205553	0.943187	-2.07214	0.617773	0.414797
155400	3.01273	1.48686	-0.725025	0.0949792	4.10941	1.17096	2.72781	-0.70423	-0.493234	-0.517825	0.418951	0.502849	1.50656	0.0367058	0.8901	-0.765818	-0.150395	2.46075	1.39498	0.746259
1555	-1.53865	0.981903	-0.843061	-0.50624	-0.189927	-0.852172	-2.65904	-2.15602	-2.92036	1.65436	-1.75946	-4.81863	0.651394	-0.0378444	-0.981091	-0.739294	1.04247	-1.79297	0.351506	-2.01798
1556	-1.14303	0.981217	-0.748263	-0.50624	-0.060406	-0.119418	-2.91051	-2.12345	-1.66022	0.847018	-0.649051	-3.95894	-0.638287	-0.594494	-0.884402	-0.739294	1.09248	-1.36034	-0.212539	-1.88309
1557	-0.496747	0.981217	-0.956596	-0.50624	-2.05212	-2.35719	-1.88261	-2.22329	-3.07069	0.482337	-2.76545	-4.91511	0.225698	-0.734906	-1.13235	-0.739294	1.09248	-3.31949	-0.133209	-1.87337
1558	-1.57612	0.981217	-0.986956	-0.257229	-2.45779	-1.07575	-4.592	-3.22479	-1.09434	-1.20759	-2.02729	-7.20601	-0.0421275	1.62869	-1.24036	-0.739294	1.09248	-1.831	1.12905	-0.307074
1559	-1.14032	1.33157	-0.808573	-0.452688	-1.91222	-0.156529	-2.09142	-2.88575	-2.93931	0.473832	-1.85529	-4.84103	0.452641	-0.609888	-1.265	-0.400093	0.805841	-2.40154	-0.0883532	-2.03587
156	-2.4982	-0.0572147	0.0348909	2.79564	-1.38904	0.969947	-1.35116	-1.33148	-0.825328	1.04558	-0.234864	-3.0387	0.252797	-0.125841	-0.0192185	-0.838099	1.30565	-0.714755	0.144377	0.405407
1562	-1.70615	0.981217	-1.03111	-0.467473	-1.59229	-1.41267	-3.0705	-0.507262	-0.27343	-0.108672	-2.06014	-5.55096	-1.09309	2.32213	-0.141927	-0.814229	1.61525	-2.41779	1.09712	-2.08479
1565	-1.40492	0.240761	-0.767026	-0.0420628	-0.0853839	-1.65853	-2.235	-1.51452	-1.16287	0.561081	-2.01909	-5.63342	-0.267766	-0.390221	-0.312012	0.0157068	1.33429	-2.15604	0.860598	-0.300814
157	-1.48841	0.981217	-1.06334	-0.503528	0.00724993	1.77382	-5.06975	-3.33022	-0.701377	-0.27555	-1.28306	-5.14853	-0.931416	0.167947	-1.28941	-0.739294	1.09248	-1.42942	0.785847	-1.99292
1571	-0.760619	0.985689	-1.09276	1.79021	-0.00757892	-1.09539	-2.18634	-1.6209	-0.0160918	-0.265964	-1.94845	-4.06	-1.02717	1.09448	-1.28271	-0.739294	1.09248	-1.61957	0.290635	0.0920658
1572	-1.57612	0.981217	-0.986956	-0.50624	-0.189927	-2.54737	-5.81634	-3.22479	-1.66022	-0.398953	-2.03416	-7.04657	-0.884623	1.52754	-1.25107	-0.739294	1.09248	-1.8206	1.12905	-1.88309
1573	4.90984	0.703983	4.68601	-0.50624	-0.193931	0.244033	6.19272	-0.0363281	-1.32885	-1.89858	2.26679	2.4501	3.68435	0.949223	2.45682	-1.48271	-2.34551	2.01283	-2.23102	-2.36058
157562	2.7459	1.84759	-3.58774	-0.20824	1.80831	-1.69548	-3.93315	-0.233448	-1.20812	1.46223	-3.25008	-5.12708	-0.579121	-0.548191	0.635267	0.410553	0.34671	-2.84917	-1.4168	1.90441
157567	2.69177	1.54604	-3.87185	-2.27009	5.48522	-3.21767	-6.58406	-2.29695	-0.719203	-0.399614	-1.71684	-6.64978	-5.15207	-0.106345	-4.29032	-1.95508	-1.91289	-1.55678	-1.7565	-1.55893
1576	-0.687325	1.05883	-0.262588	-0.3192	0.0353413	-0.710223	-0.873846	-1.36179	-0.906767	0.154911	-1.59321	-1.63748	-0.33786	0.426367	-0.0614011	-0.533232	1.25746	-1.79145	0.241968	0.757589
157627	-1.20426	-0.275978	-0.274413	-0.533484	-1.43215	-2.06309	-1.71871	0.229867	-2.38792	-0.238634	-2.69917	-4.28603	-0.20479	-0.84637	-0.611388	-0.76855	1.09248	-2.44729	-0.694248	1.25974
157680	4.58374	0.841992	-0.497358	0.0366452	2.35889	0.840366	2.09256	2.49396	3.38779	-0.145335	-0.551358	4.54989	0.0127967	0.898744	-0.344094	0.49121	-1.98368	-0.246897	-0.987624	-0.667685
157697	-1.57612	0.981217	-0.986956	0.00105282	-0.189927	-0.443926	-5.81634	-3.22479	-1.66022	-0.398953	-2.00076	-7.04657	-0.884623	1.52754	-1.25107	-0.739294	1.09248	-1.86704	1.12905	-1.88309
1577	-1.71083	-2.45657	-1.22113	-1.36632	0.00554316	-0.939116	-2.67969	-3.44913	-1.15756	0.750254	-1.92495	-5.82967	0.478205	0.270552	-1.19663	-0.739294	1.09248	-1.70628	1.11958	-0.645407
157869	-1.57612	0.981217	-0.986956	-0.50624	-2.95923	0.14688	-5.81634	-3.22479	-1.65901	0.503299	-2.04848	-7.04657	0.555016	1.52754	-1.25107	-0.739294	1.09248	-1.86607	1.12905	-1.88309
1579	-0.917933	0.981217	-1.21993	-1.1727	0.284003	-0.0938418	-1.74505	-2.50589	-1.56354	-0.0146316	-2.07171	-2.92625	-0.685418	-0.113237	-1.44318	-0.739294	1.09248	-2.272	-0.297947	0.794882
157922	3.49924	0.327838	-0.963727	0.868549	1.02077	-0.229057	-3.17605	-0.952659	0.607326	0.768548	-2.58608	2.14783	-2.34435	0.56888	-1.36782	-0.0449799	-0.213493	-1.81294	-1.61917	0.127987
158	-1.39151	-1.19328	-2.66618	-0.520679	2.30978	-3.21131	-8.7482	-4.35966	-0.969753	1.92903	-2.05597	-8.07128	-2.42682	0.0729709	-3.05912	-1.61807	0.483513	-1.16989	2.85396	-1.75528
1580	-1.36897	1.32917	-0.833853	-0.50624	0.0314341	-0.0782681	-2.54226	-0.446245	0.372403	-0.437507	-2.2979	-1.91558	-2.77712	-0.789589	-0.965992	0.0776838	-2.09068	-3.68522	1.62731	-0.0303421
1581	-1.57612	0.981217	-0.986956	-0.50624	-0.189927	-0.141435	-5.14091	-3.22479	-1.66022	-0.398953	-1.75764	-7.04657	-0.884623	1.52754	-1.25107	-0.739294	1.09248	-1.79319	1.12905	-1.88309
1583	-1.57612	0.981217	-0.986956	-0.50624	-0.189927	0.43144	-1.01705	-3.22479	-1.66022	-0.398953	-1.34609	-7.04657	-0.888229	1.52754	-1.25107	-0.739294	1.09248	-1.73306	1.12905	-1.88309
1584	-1.57612	0.981217	-0.986956	-1.42486	-0.189927	-1.22327	-5.81634	-3.22479	-1.66022	-0.398953	-2.56887	-7.26744	-0.884623	1.52754	-1.25107	-0.739294	1.09248	-2.81931	1.12905	-1.88309
158471	7.21903	-2.67323	9.23477	1.48943	-2.00673	5.19889	7.60339	8.83301	1.98242	0.00501233	6.76003	2.95603	6.02287	0.959392	5.44336	4.13341	1.55189	6.6009	-1.05375	-0.230513
1585	-1.25773	0.981217	2.20699	-0.216029	-2.53384	-0.114211	-0.208	-1.54774	-0.284845	0.387276	-1.91947	-3.31577	1.09705	0.219423	-1.37245	-0.739294	1.09248	-1.93995	0.240672	-0.70548
158586	-2.30982	1.50564	-0.871382	-0.50624	0.298053	-0.648878	-3.50321	-1.83412	-0.572704	-1.20715	-2.40397	-6.04406	-0.481708	0.145454	0.663666	-2.20374	1.09248	-1.8843	0.0112636	-2.08545
1586	-1.26298	0.981217	-0.963083	-0.50624	-0.189927	-1.17776	-3.338	-3.25163	-1.77518	-0.795951	-1.96459	-4.75187	-1.29245	0.176047	-1.17404	-0.739294	1.09248	-2.30368	0.79705	-1.88309
1587	-1.54869	-0.934979	-0.689733	-1.64142	0.757943	0.142978	-2.47363	-1.82081	-0.898263	0.889542	-2.13715	-4.55467	-1.02765	-0.361884	-1.00734	-0.203	1.32588	-1.98898	-0.184559	-0.0792273
158747	-1.18027	-0.601156	-1.29334	0.108483	-0.0759416	-0.608607	-1.28593	0.496021	-1.58557	-0.465998	-1.12471	-0.0589908	-0.884381	-0.45844	-1.2169	-0.191587	0.608907	-2.49484	0.155858	0.829904
1588	-1.22069	0.0994139	-0.930839	-0.50624	-1.81323	-1.15161	-2.9347	-3.23477	0.073504	0.497213	-2.30349	-3.5412	-1.52564	1.88035	-1.03642	-0.739294	1.09248	-2.10429	2.225	-0.489217
1589	-1.77595	0.981217	-0.986956	-0.50624	-1.91498	-1.39116	-6.13726	-3.26858	-1.06722	1.08016	-2.16923	-2.77838	-2.24292	1.52754	-0.585501	-0.979553	1.09248	-1.43612	1.12905	-1.88309
159	0.712163	3.63762	-0.474684	1.28479	0.233557	1.23183	1.92432	2.54917	1.10337	0.77329	1.74526	4.9328	-0.343277	-0.327003	-1.82067	-0.751261	1.08103	2.06438	-1.14718	-1.88309
1591	-1.32431	0.981217	-1.04457	-0.096647	-1.48479	1.35992	-3.18291	-3.22479	-1.66022	1.24914	-1.81708	-5.43621	-0.668952	1.52754	-1.17876	-0.739294	1.09248	-2.00594	1.12905	-1.88309
159162	-1.57612	0.981217	-0.986956	-0.50624	-0.189927	-0.203802	-5.81634	-3.22365	-1.66022	0.80404	-1.94107	-7.04657	-1.00445	1.52754	-1.25107	-0.739294	1.09248	-1.91466	1.12905	-1.88309
1592	0.0325186	0.981217	-0.796786	-0.50624	-0.189927	-0.547665	-2.45809	-2.64722	-2.00531	1.64254	-1.96276	-4.6505	-1.46257	-0.302111	-1.21686	-0.739294	0.758816	-1.99957	0.832165	-0.22095
1593	-0.756833	0.158212	-0.75118	0.950025	0.273229	3.62101	0.542827	-1.537	-1.98614	1.0448	-0.708715	-3.37676	-0.938051	0.203995	1.10126	-1.07568	2.38117	-0.6334	9.68134	-0.700072
1594	-1.57612	0.981217	-0.986956	-1.50928	-0.189927	-1.08771	-4.81515	-3.22479	-1.66022	-1.23729	-1.45226	-7.04657	-0.87911	1.52754	-1.25107	-0.739294	1.09248	-1.91564	1.12905	-1.88309
1595	3.21973	0.697319	1.36429	-1.49431	-2.82925	0.282418	1.90415	1.39969	-3.2578	-2.25177	-1.58259	3.78468	1.39616	0.714155	-1.81775	0.853201	1.36781	-1.57053	-1.39243	0.269699
1596	-1.50272	0.981217	-0.312697	-0.50624	0.363956	0.784823	-1.10904	-1.57877	-1.24286	2.16282	-2.0092	-3.60828	-1.02425	0.0495309	-1.1839	-0.739294	1.09248	-1.75424	0.0929931	0.425341
159963	-1.05168	0.981217	-0.780176	-0.50624	-0.160799	-2.2584	-2.08741	-2.57854	-1.66022	0.926309	-1.95976	-3.80696	-1.27404	-0.185582	-0.43745	-0.739294	1.09248	-1.98999	0.870836	-1.88309
16	-2.63056	-0.601713	-0.465863	-0.216514	-2.38563	0.895818	-1.96446	0.124571	-0.396515	0.882954	0.391762	3.47089	1.12864	0.117325	-0.559443	0.479915	-0.115201	0.867875	1.92978	1.57568
1600	-1.67379	0.981217	-0.607799	-0.50624	-0.189927	-0.578476	-1.9358	-3.30546	-1.57431	-0.398953	-1.97863	-5.28442	1.2595	-0.634147	-1.0228	-0.739294	1.09248	-1.78423	1.12945	1.35386
1601	3.63938	-0.165461	5.96612	2.01096	0.451863	3.28426	13.1067	6.47873	3.03994	-1.90028	3.31893	12.8707	6.14753	-0.205338	7.07036	1.33542	-0.220491	4.64244	-2.19016	1.36519
1602	-0.316414	0.981217	-1.04212	0.874731	-0.944014	0.329337	-0.170327	-0.331818	-0.712322	0.819565	-2.12559	-0.10772	1.27569	0.194044	-1.185	-0.143341	0.553586	-1.74929	0.831477	-1.99809
1603	0.967585	0.705389	1.20348	-1.75586	-1.07285	-1.49051	1.96843	-0.102741	-0.793821	0.202682	1.3881	-2.39174	1.22364	1.02753	0.416938	-1.09952	-0.92787	0.606242	0.811914	0.216675
160313	-1.04153	0.981217	-0.73969	-0.50624	-0.189927	0.513378	-1.43312	-1.74279	-1.66022	1.18859	-1.88145	-3.2838	-1.30509	-0.0890663	-0.845421	-0.739294	1.09248	-1.76024	0.0630401	-1.60606
1604	-0.764333	1.41266	-1.91262	1.0219	-2.79523	0.720813	-4.21441	-0.634372	3.13199	-2.27785	0.472191	0.896787	-1.13121	-1.0497	-2.73017	-0.776198	-1.77562	0.463734	-3.084	0.393107
1605	-1.45317	-1.23431	1.99976	-0.342332	0.818445	-0.372444	2.03622	-0.576963	0.365174	0.486673	-0.288009	-2.56693	2.88581	0.802255	0.805993	-0.607453	-0.410462	-1.69093	1.9321	0.62113
160518	-1.37764	2.59942	-0.968401	-0.383351	1.3976	1.91021	-1.62816	-1.7137	-1.01603	-0.850321	-1.52753	4.12077	0.879566	-1.66881	-1.3862	1.00049	1.09248	-1.03782	-0.604792	-1.88309
1606	-1.61524	-1.18739	-1.19881	1.38398	-0.810802	-0.284774	-2.79593	-1.5458	-0.725137	-0.414631	-0.657657	-3.96868	0.266509	-0.0895909	0.137907	-0.0323603	0.275815	-0.840446	1.45415	-0.865642
1607	-2.13072	-0.692011	-1.42119	-0.467526	-1.16068	0.69273	-3.01391	-2.03001	-0.876965	-1.79545	-1.85755	-3.96537	-1.77715	1.90158	-1.50206	-2.17391	-1.5581	-1.62684	0.0664131	0.722609
1608	-1.57612	0.981217	-0.986956	-0.50624	-0.189927	2.36778	-0.660745	-3.22479	-1.66022	0.413739	-1.68009	-7.04657	-0.884623	1.52754	-1.25107	-0.739294	1.09248	-1.99014	1.12905	-1.88309
160824	-1.44247	0.962255	-0.415567	-0.342829	0.477656	-0.503072	-1.37627	-1.97397	-2.13116	1.48992	-2.30085	-3.07196	-0.903835	-0.425673	-0.82586	-0.739294	1.09248	-2.22681	2.52038	-0.326829
1609	-1.57612	0.981217	-0.986956	-0.50624	-0.189927	-0.667606	-5.81634	-3.22479	-1.66022	-0.398953	-1.96417	-7.04657	-0.884623	1.52754	-1.25107	-0.739294	1.09248	-1.70845	1.12905	-1.88309
161	-0.91787	-0.0589401	0.990089	0.828905	0.595425	3.37144	3.76188	1.41886	0.605358	1.05146	2.41419	3.20811	1.1104	-0.246815	0.947122	-0.184998	0.450786	2.85142	3.63662	1.16421
1610	-2.38473	0.977601	-1.69421	-0.219515	-1.37857	-1.69591	-2.50502	-2.08628	-3.41989	-1.45364	-2.4167	-4.83771	-0.0408716	-0.365882	-0.696445	1.05481	1.89191	-2.39832	0.603925	0.241855
1611	-1.57612	0.832192	2.45215	1.05265	-0.069937	0.582079	2.13835	1.82932	-1.54271	1.15443	1.59135	0.279979	1.68922	-0.207145	-0.493825	-0.746034	1.08609	0.568506	1.12905	-1.88309
1612	3.62724	-0.417903	4.05649	1.33346	1.16502	2.26281	7.18442	2.54056	1.41546	-1.51767	2.20643	6.73346	2.71367	1.44359	2.1547	1.14282	1.08279	1.13578	1.37125	0.211518
161291	-0.325052	0.981217	2.43148	0.640346	0.724369	0.272647	0.330849	1.96657	-2.44611	-0.169649	-1.2896	0.308416	-0.070197	-0.129052	-0.607618	0.913314	1.0935	-1.90315	1.19132	-1.88309
1613	-1.18527	0.0998681	2.00307	-0.126204	-1.88278	3.05178	1.84035	-0.209717	-1.50895	1.73414	-1.67394	1.66827	2.17473	1.82242	1.23445	1.91471	2.41319	-0.483044	2.31526	1.49629
1615	-1.3864	1.08652	-3.78285	0.665736	-0.287199	1.45863	-3.08447	-1.93814	0.123081	-0.975443	2.69161	1.8726	-1.69603	-0.68532	-3.78444	0.957618	-1.21675	1.83809	-3.90102	-0.992963
1616	-0.327728	0.26765	1.11467	-0.831615	-2.77411	0.899176	-0.844373	-0.299867	-0.157654	2.30016	-1.93558	-0.705923	-1.39206	0.455797	0.638724	0.624587	0.836719	-0.943785	0.510197	0.732335
1618	-1.2881	0.981217	-0.986956	-1.47406	-0.189927	0.249131	-1.76458	-3.22479	-1.7312	-0.819283	-1.94634	-6.32672	-1.21335	1.99586	-1.18337	-0.739294	1.09248	-1.71759	0.932394	-1.88309
162	-3.57291	-0.657107	1.90095	0.917362	-1.27359	0.074298	2.28951	-0.182037	-0.0470849	1.10777	-0.6736	-0.685113	1.8073	0.420261	1.12878	0.0363678	0.665647	0.453717	2.78334	0.426952
1620	-1.57612	0.981217	-0.986956	-0.50624	-2.7214	-1.1777	-5.81634	-3.22479	-1.66022	-1.09834	-1.92134	-6.60935	-2.14283	1.52754	-1.25107	-0.739294	1.09248	-2.2388	1.12905	-1.88309
1621	-0.509053	0.981217	-0.557474	-0.0915608	-0.189927	-1.33335	-3.55156	-2.45684	-1.66022	0.842199	-2.04308	-6.97342	-0.287519	-0.327965	-0.285799	-0.739294	1.09248	-1.81442	0.328919	-0.413449
1622	-5.35844	-0.822345	-0.509289	-0.706086	-1.20763	-2.37863	1.44968	-1.12118	1.03826	-2.0728	0.964846	-5.04216	0.39091	0.944006	-0.843915	-0.977479	-1.70482	1.10074	-4.71363	-2.17064
162427	4.80555	-0.607043	3.2141	-1.36467	0.0892565	0.592273	1.93873	3.77858	-0.57575	-0.220854	1.86764	8.77613	0.145946	1.37802	2.88475	-0.286732	3.17423	1.32952	6.44964	0.174278
1627	-0.426507	0.482452	5.82535	-0.152675	-0.740365	1.40074	8.13524	1.8399	0.704342	-0.7037	1.27014	2.6098	5.10301	1.05939	3.10399	1.02076	2.61066	1.20167	1.48531	-0.863702
1628	-1.87056	-2.1073	0.468005	-1.04639	3.63139	-3.70942	-1.83301	-1.91145	-1.81752	-0.0447104	-2.33728	-6.59631	0.091907	-0.335079	-0.621968	1.18116	1.23625	-1.74214	0.908648	-0.766838
1629	-3.51236	0.647683	-1.60479	-0.878364	-1.47968	0.788091	-2.63851	-2.37411	-1.2685	-0.941535	0.824256	-0.79016	-2.12842	-1.58071	-1.66536	0.051364	1.35448	-0.229662	-1.26672	1.67321
162972	-1.57612	0.981217	-0.986956	-0.50624	-0.189927	-2.77724	-5.81634	-3.22479	-0.709456	-0.398953	-2.40639	-7.04657	-0.058032	1.52754	-1.25107	-0.739294	1.09248	-2.36435	1.12905	-1.88309
163	1.34627	0.568373	-0.247261	-0.667752	-2.12686	-1.91125	-2.22836	-0.368973	0.0826742	-0.201857	-1.78426	0.414356	-0.287769	-0.492315	-1.4375	2.96253	0.760688	-1.35032	-1.41973	-0.0395718
1630	-1.58661	0.981217	-0.986956	-0.50624	-0.189927	0.0666846	-0.638226	-3.22479	-1.66022	-0.164536	-1.50466	-6.36204	-0.884623	2.12404	-1.25107	-0.739294	1.09248	-1.8975	1.12905	-2.11574
163131	-1.57612	0.981217	-0.986956	-0.50624	-0.189927	-0.907137	-5.81634	-3.22479	-1.66022	0.0903197	-2.14279	-7.04657	-0.884623	1.52754	-1.25107	-0.739294	1.09248	-1.86276	1.12905	-1.88309
1632	-3.54388	0.692307	-2.4001	-0.457836	-3.65109	-1.75779	-6.1135	-2.94748	-0.194839	0.37237	-3.03266	-3.37378	-2.79408	0.900546	-1.34603	-0.234139	0.922112	-1.77948	3.92008	0.12148
1633	5.34609	-0.689409	0.0214143	-0.601879	2.72103	-0.820599	1.58594	1.79717	1.46843	-2.18677	-0.192842	2.37913	-0.764647	1.44151	0.0703931	-1.56335	-0.272436	-0.208584	-0.779889	-1.45724
1634	0.910393	-2.72164	2.92766	-0.50624	2.7698	-0.416806	8.22184	1.91847	1.60066	-0.783844	2.98397	-1.55991	3.86581	-0.116704	3.61035	0.534202	-1.67909	2.15878	-1.04758	1.32076
163486	3.00483	-1.88897	1.81838	0.7531	-2.47103	-4.22807	-2.05506	0.484255	1.53264	-3.64408	-1.22722	-3.01168	-1.01755	0.163787	-0.645487	-0.595038	-2.53132	-1.29008	-3.55264	-1.2697
1635	4.36371	-0.257969	1.97907	1.28007	-0.156153	0.838299	4.96279	1.60371	2.10316	-0.161297	1.04902	3.87822	1.18792	-0.457185	0.50133	-1.60685	-2.00412	1.99289	-0.637974	-0.574296
1636	-2.68506	0.981217	-0.765723	-0.50624	-2.8215	-1.72767	-1.81895	-1.07486	0.0768458	0.229871	-2.15378	-4.61385	0.0754882	0.194373	-0.348929	-0.739294	1.09248	-1.85866	0.298747	-1.05362
1638	-0.784417	0.981217	-0.855931	-0.50624	-0.84773	-1.16835	-3.81247	-3.21831	-1.43974	-0.842739	-2.23078	-6.33096	-0.762597	1.85548	-1.24063	-0.739294	1.09248	-2.24038	0.924337	-0.0507903
1639	1.01921	0.0433717	1.9467	3.00829	1.00573	1.16792	-0.329766	1.57283	-1.11091	1.25421	0.0675917	2.61894	0.0292369	-0.361662	0.76893	0.141486	0.745615	0.678241	1.61398	2.00269
164	0.344429	0.514791	-1.58309	0.0567282	-0.819644	-0.907926	-1.63718	0.132764	-0.178097	1.05561	-0.913864	1.42624	-2.91699	-1.04461	-2.02698	-0.4027	0.453253	-1.52348	-0.79696	-0.0858156
1641	-1.78575	0.981217	-0.90109	-0.109139	0.776463	-0.839877	-2.39431	-2.89949	-2.8964	-1.40909	-1.71666	-6.9335	0.0912068	-0.379755	-1.14003	-0.704642	0.842307	-1.56473	0.100871	0.370365
1642	0.0962417	0.165985	1.0564	0.502493	0.392265	0.397779	-2.1562	0.893621	-1.4695	0.650791	1.63099	-0.597348	-0.543831	-0.508342	0.197584	0.0144371	0.319933	1.61334	2.28726	0.676919
1643	-0.196	0.493785	2.11867	0.593775	-0.760638	2.72453	2.63439	-0.690834	-0.557982	1.21231	1.49288	5.45112	2.13157	0.677964	4.03582	0.271812	0.599443	2.41421	-0.0630246	-2.13621
1644	-1.23514	0.981217	-0.794238	0.760867	-1.82049	-0.470298	-1.7082	-2.30184	-3.05499	0.904631	-1.90138	-4.72484	-1.97689	-0.581567	-0.92859	-0.739294	1.09248	-2.03897	0.363801	-2.01063
1645	3.92291	2.84542	0.335409	0.433668	1.5268	1.74276	0.37284	4.6001	2.62457	-0.481054	2.4015	-2.21425	1.6859	1.64592	2.49065	-0.554109	0.319649	1.70313	0.778222	-0.659044
1646	4.33138	3.64337	0.73858	0.429839	1.88324	2.43584	0.293406	5.3902	3.08655	-0.850788	2.69828	-2.65215	1.51302	1.66863	3.04331	-0.341531	0.00728448	1.62054	1.26058	-1.2601
164656	-2.34831	0.635255	-0.650136	-0.164797	-1.15706	-2.94247	-1.45898	-2.11909	-2.6701	1.57138	-2.66192	-5.25619	0.201117	0.413912	-1.26188	-0.752625	1.09248	-3.59049	1.3852	-0.753526
1647	9.80656	2.44702	4.95169	1.06923	-2.54314	6.5905	7.80799	6.551	1.1404	1.93524	5.97541	13.007	1.83733	-0.215064	4.44974	2.29065	-0.762004	7.2428	-1.34537	2.468
1649	-2.78553	-0.761251	-1.47276	-1.1855	0.284314	0.392901	-1.51812	-3.29461	-1.57421	0.951371	-0.873924	-1.64906	-0.302095	0.851031	-1.74263	0.0324751	0.721914	-0.778198	-2.34865	-0.689071
165	-1.76112	-3.85046	4.35294	0.233733	-0.536111	2.27257	7.69093	3.47307	-0.461309	1.44418	0.7546	5.98239	3.94781	1.00308	3.84485	1.99199	3.75381	0.346551	0.0871869	0.995363
1650	0.544902	-0.498866	1.92054	-1.06564	-1.3819	2.53536	4.31397	1.05142	-0.856773	-0.139117	1.91735	4.16081	1.0802	-0.715036	0.818131	0.703072	2.22285	3.09514	3.34124	0.153096
1652	-2.97732	1.95479	-0.959745	-1.08099	-1.06266	-2.92311	-1.51483	-1.89391	0.176512	-4.00016	-2.12949	-5.12036	-2.11144	2.47295	-0.347366	-0.995015	0.0720949	-1.32005	0.606651	-0.308254
1653	1.04064	0.478766	-0.999313	0.883018	1.83901	-2.21012	-6.19229	-1.21909	-2.65328	0.301244	0.232247	-5.14113	-1.78021	-0.28485	-0.522866	-0.410568	-2.20541	-0.505416	-3.22232	-1.56408
1654	0.87705	1.6843	-1.4228	0.932691	1.41063	-2.33857	-3.09666	-0.841695	1.41363	0.002757	-1.93322	0.120651	-1.72974	-0.393006	-0.225996	-0.905293	-1.51189	-1.52663	-3.70585	-0.866924
1655	3.62079	-0.163125	1.37634	-0.370498	4.61203	0.594682	5.14777	1.60939	0.395987	-1.72608	3.42074	4.30448	1.49779	-0.129575	4.91117	0.518282	-2.54861	3.52871	-4.483	-0.00867088
1656	-1.1137	0.981217	-0.995228	-2.24367	-2.23909	-1.50254	-3.34229	-3.22479	-1.6657	-1.17104	-2.41386	-3.29446	1.70418	2.05026	-1.4372	-0.739294	1.09248	-2.58467	2.96372	0.974493
1657	3.82308	0.97566	-1.58952	-0.0505493	3.88153	-0.613551	2.04559	1.15863	0.518201	-2.05132	0.311538	5.14968	-2.56156	-1.0853	1.29753	0.748784	-2.37858	-1.05345	-4.71749	1.29521
1659	1.35475	0.240234	1.26152	0.900668	-1.8566	0.641872	-2.57652	-2.8784	0.221469	0.769296	-1.2859	1.25043	-2.78216	1.5269	-1.44711	0.2015	0.264229	-0.0659641	4.11563	-0.23628
166	-5.83373	-1.33398	-1.64796	-0.435062	1.15051	-1.63711	-4.92672	-3.05254	-0.837169	-0.40233	-1.94548	-10.6677	-0.264107	-0.939062	-1.03604	-0.581725	1.03387	1.24577	1.40989	0.702816
1660	-3.86026	0.698253	-2.67719	-2.06214	-0.997028	0.177577	-1.2565	-2.90088	-0.432512	-0.915336	-1.46783	-2.46853	-2.50555	-1.25525	-1.71168	0.102397	0.28178	-1.52587	-1.48958	0.848906
1662	2.53458	2.43947	1.86856	2.36098	-0.234879	1.28879	0.223544	-1.74211	0.405408	1.08506	1.76671	1.47536	-0.780628	-0.535113	0.867096	0.152904	0.32807	0.68318	-0.02151	-1.88309
1663	-0.33553	-1.6911	-0.883928	0.115436	0.309857	2.0124	-1.30698	-0.62189	-1.48015	1.62791	0.259502	-1.28467	-0.471045	0.0818708	0.49818	-0.74258	0.147198	-0.247679	-0.439825	-0.908469
1665	3.46495	0.51923	-0.453412	2.3573	0.565185	1.11896	1.55275	0.369794	1.8242	-0.761636	0.872154	1.96818	-1.79385	-0.331155	0.0478134	-0.986641	-1.50621	1.40344	-1.63579	1.2276
1666	-3.46539	1.19454	-1.03976	0.500191	-3.65591	-1.9546	-3.02552	-1.93144	-1.83932	-2.6428	2.09721	-6.26726	0.251493	-0.0626983	-1.89074	0.443511	0.0466284	1.11184	-2.20215	-3.39106
166614	-2.29964	0.981217	-0.497951	-1.33678	-2.46497	-0.269964	-1.29348	-1.84099	-3.10889	0.784006	-2.08764	-6.05631	0.82058	0.00992853	-0.389063	0.315977	0.462396	-2.08615	1.82505	0.305276
166647	2.82319	-0.346144	-0.715642	-0.56979	-1.35168	-1.72343	-2.01376	1.46945	1.72605	0.94624	-0.389351	0.273962	-2.3073	0.083363	-0.505713	0.645987	-2.48781	-1.92373	0.14061	0.937702
1669	-1.57612	0.981217	0.704309	2.41987	-0.186747	0.925977	-5.37029	-3.22479	-1.66022	0.606439	-1.66309	-4.98596	-0.493575	0.562076	-1.25107	-0.8568	1.09248	-2.70731	1.12905	-0.972546
167	-0.166765	0.981217	-0.497727	-0.50624	-0.681202	0.730216	-3.52223	-1.61761	-1.42168	1.31535	-1.86139	-4.59861	1.19897	0.588395	-0.764256	-0.711934	1.64942	-1.89049	1.74018	0.731188
1670	-1.57612	0.981217	-0.986956	-0.50624	-0.189927	-2.01999	-3.66562	-3.22479	-1.66022	-0.398953	-2.85388	-7.08482	-0.884623	1.52754	-1.25107	-0.739294	1.09248	-3.27703	1.12905	-1.88309
1671	-1.57612	0.981217	-0.986956	-0.50624	0.438954	-0.900798	-5.59281	-3.22479	-1.66022	-0.398953	-2.0383	-7.04657	-0.884623	1.52754	-1.25107	-0.739294	1.09248	-1.87472	1.12905	-1.88309
1672	-1.47262	0.981217	-0.937313	-1.59912	-0.0108326	0.708082	-2.68681	-2.86056	-3.23801	0.482215	-1.41503	-3.22855	-1.66229	-1.0058	-1.02172	2.87361	3.0367	-1.57447	2.05606	0.794575
167227	7.60495	1.98488	0.567024	-0.725371	1.09651	1.20019	4.43051	3.66875	2.0914	0.0735156	3.22534	9.78129	-1.04908	0.0891827	-1.06362	0.496146	-1.74917	2.92523	-5.34308	-0.620066
1673	-1.36232	0.981217	-1.07294	-0.203826	-0.159878	-0.86058	-0.691276	-2.33062	-2.15489	1.34044	-2.06889	-3.5215	-0.0371202	-0.807891	0.608672	-0.740695	0.438943	-1.94036	-0.125999	0.77312
1674	-3.82422	-0.259473	0.207676	1.04157	0.0808476	-0.0292446	-2.25702	-1.46734	-0.835418	0.944722	-0.190586	-4.06403	0.17034	-0.369867	1.36326	-0.294631	0.540949	0.480154	1.05815	0.444844
1675	-0.269244	0.011277	1.8575	-0.369602	3.4057	-1.30442	2.58159	1.38457	3.21623	-1.05979	3.16904	-4.91268	2.68342	0.577529	3.05093	0.683616	2.98116	1.74769	2.42415	1.6296
1676	-1.50185	0.420477	0.103395	0.226036	-2.88502	0.99393	-2.82239	-1.23043	-0.636977	1.8059	-0.989067	-0.971911	-0.59633	-0.378315	0.127381	0.283541	0.766329	1.24281	1.44253	-0.0871713
1677	-1.57612	1.97474	-0.986956	0.903432	0.266565	1.86963	-2.59541	-3.22496	-1.48477	1.78985	-1.38805	-1.76563	-2.35676	1.52754	-1.25107	-0.739294	1.09248	-0.994303	1.12905	-1.88309
1678	-1.9587	0.606751	-0.954391	-0.959498	-1.72082	-0.216912	-1.87885	-0.996396	-1.16325	0.941617	-1.98833	-4.32386	-1.26195	1.02209	-1.86401	-0.0853691	0.203049	-2.34293	-0.898882	0.258887
168544	-1.13113	0.250444	-0.116218	0.189601	0.435386	-1.50081	-0.985156	-0.752526	-0.0859426	0.629601	-2.56209	-2.71054	-0.302438	0.387087	-0.217455	-0.256533	1.59027	-2.31458	0.346861	-0.555161
1687	-2.97173	-0.393365	-1.09942	-0.0594894	-4.18038	1.6279	0.790804	0.102339	0.992266	-1.68871	2.24483	-0.567351	1.48317	1.02497	-0.260884	2.44539	3.62673	0.855452	-1.21032	-1.26207
1690	-1.57612	0.981217	-0.986956	-1.08889	0.528106	-2.21245	-5.93807	0.235863	0.778889	-0.946708	-1.16135	-6.52084	2.82928	1.53064	-1.25107	-2.44043	-0.128711	-1.60992	1.12905	0.682556
169522	-1.57612	0.981217	-0.986956	-0.50624	-0.189927	-0.715721	-2.84882	-3.22479	-1.66022	0.149082	-1.87968	-7.04657	-0.750342	2.01782	-1.25107	-0.739294	1.09248	-1.79033	1.12905	-1.88309
169611	2.34855	3.00692	1.90797	-0.50624	2.98758	2.15929	6.61568	2.65874	0.836352	-1.03527	3.43466	1.60545	2.63151	-0.197772	0.362437	0.287093	0.27951	3.19921	0.531959	-1.09227
170517	-1.57612	0.981217	-0.986956	-0.50624	-0.189927	-1.45469	-5.81634	-3.22479	-1.15325	-0.871511	-2.46206	-7.22468	-1.59045	1.52754	-1.25107	-0.739294	1.09248	-1.74753	1.12905	-1.88309
170679	-1.36739	0.981217	-0.986956	-0.50624	-0.189927	0.717125	-5.81634	-3.23737	-2.24927	-0.0552391	-2.0164	-5.81121	-0.438955	1.52754	-1.25107	0.673312	1.09248	-1.53407	1.12905	-1.88309
170680	-0.344539	0.981217	-0.986956	-0.50624	-0.189927	-0.470442	-6.1637	-2.71513	-2.17429	-0.88314	-1.91575	-6.75539	-0.791278	1.52754	-1.25107	-0.739294	1.09248	-1.88082	1.12905	-1.88309
170960	-1.59406	-0.368486	-0.427611	-1.55907	2.37776	-1.02781	-0.711152	-1.56091	-0.885559	-0.48783	0.888237	-0.901985	-0.265201	-0.487821	0.384966	0.0366068	2.79342	0.189854	0.698972	1.18974
171017	-0.762672	-0.525246	-0.799088	-0.0210892	-0.331402	-1.06802	-1.20959	-0.543742	-1.47708	1.95579	-1.7568	-3.13853	-0.764789	0.350345	0.292696	-0.283136	0.578996	-1.63537	-0.0212105	0.271977
171023	-1.16151	-0.0886115	-0.812465	1.51834	-0.774875	-0.713611	-2.07647	-0.381342	-0.122406	2.09938	-1.58056	-1.17075	-0.895383	0.0693477	-0.535126	-0.38052	-0.220274	-1.19603	1.9626	-0.145064
171220	-1.90607	1.59049	1.65708	0.911457	0.587117	-1.58039	2.81857	-1.10132	-0.45164	0.672781	-0.163267	-4.24396	1.60035	-0.367571	1.87149	0.028129	0.861912	-1.15915	-1.4075	0.483336
171392	-1.49615	0.981217	-0.986956	-0.82672	-0.121488	-0.621351	-5.83746	-3.22479	-1.66022	-1.2121	-1.81274	-7.04657	-0.890895	1.52754	-1.25107	-0.739294	1.09248	-2.00941	1.12905	-1.88309
171546	1.33369	1.45101	-1.17332	0.899955	-1.6798	1.0414	-0.65545	0.382487	3.0695	-2.53756	1.12819	-0.133693	-0.774576	0.274257	-1.48785	-1.46812	-1.98254	0.0808116	-5.06804	-0.596882
171558	-4.89074	-0.593227	-0.707526	0.695935	-0.727279	-1.13	-0.678197	-3.63179	-3.46187	1.14621	-2.16776	-7.35881	1.14986	0.11043	-0.315776	-0.0214821	0.392705	-2.74632	0.290555	0.182118
171586	5.7333	0.749856	-1.89649	-0.263299	3.7969	1.7421	-0.389284	2.3709	1.78185	-2.84401	1.03338	8.90828	-1.4722	-1.15853	-1.64471	-0.338313	-3.72846	-0.0983427	-1.81729	1.588
1716	0.251497	-0.0640884	-0.689576	-0.297447	-1.97556	1.63438	1.91428	0.0965447	-0.486013	0.0097379	0.971766	0.926353	1.50509	0.284411	0.770015	-0.580524	0.136558	1.06925	1.70103	0.314451
1717	-1.37826	0.0655733	-0.509962	-0.495007	-1.54314	-2.31055	-1.57389	0.408823	-0.814558	0.128064	-2.79591	-4.34385	-0.0548099	-0.199472	-0.232394	0.301316	1.41157	-2.63981	3.16875	-2.56905
1718	-1.68283	0.869845	-0.672562	-1.48635	0.396842	3.46063	-5.2191	-0.254776	0.696169	2.46872	-0.450843	0.727824	-1.93845	-0.477217	-0.304247	1.05072	1.14334	-0.0661173	3.03799	1.10262
1719	-1.65024	0.521347	-1.99729	-0.306265	3.78369	-0.464162	-0.144477	-1.79505	-0.184076	0.305335	-1.35175	-5.19069	-0.287912	-0.36984	-2.31124	0.935637	1.80494	-1.31291	-0.690276	-0.671021
1720	-1.62753	0.981217	-1.04978	-0.50624	-0.189927	-1.16779	-2.17077	-3.24044	-1.78285	-0.963741	-2.0466	-7.1797	-0.905904	1.25777	-1.29321	-0.739294	1.09248	-1.95581	1.12837	-1.63542
1723	-1.27221	0.981217	-0.9072	1.10274	-2.47375	-0.433239	-4.38845	-2.59833	-2.35925	0.539076	-1.1716	-4.701	0.401849	2.07356	-1.02997	-0.430715	0.325088	-1.66259	1.76035	-0.295755
1725	-1.08289	0.590578	-2.78311	-0.315932	0.21215	-2.31806	-8.51918	-3.17185	-2.09703	3.06611	-5.56185	-7.60463	-4.13036	-0.10985	-1.35393	-0.999668	-0.0957821	-3.153	5.3916	1.07885
1727	0.855523	-0.999209	3.73507	0.645246	0.473298	2.67968	7.79766	3.18628	1.79461	-0.175152	5.04581	1.73074	4.55445	0.296952	3.48984	1.11798	1.32945	4.26273	3.9387	2.94382
1728	3.54033	3.60228	-0.0370509	-0.0926396	2.02702	2.09079	-0.260013	4.11351	1.16258	-1.28807	2.29201	-3.73519	0.126851	0.318597	0.976363	-1.36104	0.0781628	2.19541	1.82703	0.467764
1729	-0.365057	-0.149953	0.198392	0.388747	-1.05282	3.30568	-2.41866	0.556497	0.595237	1.46445	1.17066	2.40482	-1.32799	0.426378	1.07066	0.284824	0.0589461	1.73976	-0.214295	1.38491
173	-2.07106	0.981217	-0.986956	-0.50624	-0.189927	0.343627	-4.63673	-3.22479	-2.84776	-0.398953	-1.97626	-4.513	-0.884623	1.52754	-1.25107	-0.739294	1.09248	-2.23453	1.12905	-1.88309
1730	0.127135	0.669041	-1.65968	0.916317	2.63781	-1.59593	-2.39625	-1.54054	0.317572	2.32623	-2.0258	-3.16162	-2.89832	-1.03574	-0.707004	0.986487	0.720488	-1.66015	-1.85453	-0.114571
1733	-1.57612	0.981217	-0.986956	-0.50624	-0.189927	-1.33202	-5.81634	-3.22479	-1.66022	-1.26148	-2.2571	-7.04657	-0.884623	1.52754	-1.25107	-0.739294	1.09248	-2.15313	1.12905	-1.88309
1734	1.06956	-1.79399	1.70946	-0.50624	0.0436621	2.10461	0.869567	0.12766	0.621587	-0.359485	-1.13911	-0.338728	1.36464	1.14827	-0.0375124	-0.296755	0.550185	-1.93935	0.308066	0.571283
1735	-1.45605	0.884974	-1.07388	-0.50624	-0.473285	-2.70317	-3.51368	-3.31519	-0.359558	2.41466	-2.02913	-4.94156	-0.617792	1.8548	-1.33654	-0.194743	0.272728	-2.59875	3.84916	-1.88309
1736	1.93045	0.657041	0.622114	-0.0368022	-1.29711	1.3089	-0.372789	-0.147014	-1.24926	0.932637	0.285585	0.775253	-0.305495	0.115641	0.930399	-0.259096	-2.44849	0.0564886	0.278882	1.40158
1737	-3.03002	1.1559	-2.6423	0.417813	-2.50484	-3.8321	-7.25673	-2.95217	-2.44818	-2.07601	-2.62817	-8.11904	-1.54347	-0.345441	-4.22848	-0.287133	-1.34792	-2.35676	-4.7832	-3.85637
1738	-1.23987	0.876319	-1.90325	2.47629	-1.1397	-3.09037	-5.15279	-1.80015	-1.47389	-1.862	-0.553169	-6.73262	-0.668719	-0.218801	-1.67268	-0.558919	-4.37832	-0.956649	-4.00576	-2.17146
1739	1.68263	1.92448	-2.31293	0.539048	0.993129	1.19019	-2.04001	2.03979	2.05344	-0.258784	-2.02611	2.31277	-1.87116	-1.84516	-1.65243	0.342594	-0.778897	-1.43145	-2.99458	0.494281
174	-1.57612	0.981217	-0.986956	-0.50624	-0.189927	-0.774588	-5.81634	-3.22479	-1.66022	-0.398953	-1.90708	-7.04657	-0.884623	1.52754	-1.25107	-0.739294	1.09248	-1.61832	1.12905	-1.88309
1740	-1.57612	0.981217	-0.986956	-0.105107	0.240246	-0.088262	-5.98587	-3.22479	-1.66022	0.469176	-2.16946	-7.04657	-0.865262	1.52754	-1.25107	-0.739294	1.09248	-1.96341	1.12905	-1.88309
1741	-0.732905	0.0710424	-0.215885	-0.523711	-1.3439	-0.659588	-1.52269	-0.961301	-0.879227	-0.0897144	-1.80158	-2.58888	0.0447248	0.635694	-0.405232	0.271079	0.97966	-1.80903	1.4526	0.740986
1742	-2.20847	0.981217	0.609604	1.00446	-0.132777	-1.19587	-1.16807	-2.11827	-3.02124	1.20769	-2.21085	-5.45803	0.0349893	-1.4088	-1.40449	-0.739294	1.09248	-1.98163	1.26963	-0.0398789
1743	-2.48379	0.67655	-2.14547	-1.08949	-3.59566	0.242063	-4.94325	-3.62395	1.0362	0.307456	-0.0900209	-2.78746	-3.15975	-0.364156	-0.0277157	6.00589	2.95849	-1.17447	2.52312	-2.35206
1746	-1.0353	-0.0196983	-0.469512	-0.753275	-2.16279	-2.6109	-0.946462	-0.402495	-0.837142	-0.124824	-2.06954	-2.74825	-0.255514	-0.391322	-0.652632	-1.05888	0.866109	-2.34162	0.166822	-0.108973
1748	-1.20566	0.981217	-0.627703	-1.91414	-0.0285329	-1.5507	-1.44221	-1.3101	-1.42888	0.297773	-2.26994	-5.96677	-0.409805	-0.0289168	-0.234321	-0.733246	1.09248	-2.36966	0.0607044	-2.10635
1749	-1.57612	0.981217	-0.986956	-0.50624	-0.189927	-2.0971	-5.81634	-3.22479	-1.66022	-0.899194	-2.29941	-7.04657	-0.884623	1.52754	-1.25107	-0.739294	1.09248	-2.2513	1.12905	-1.88309
175	1.29851	0.198904	-0.259842	0.0254098	0.5759	-1.18923	-0.18419	-1.54038	1.50536	-0.958551	-1.59025	-2.59297	0.744359	0.92291	-1.06959	-1.23208	-0.864565	-1.57425	-0.800776	-2.25484
1750	-1.57612	0.981217	-0.986956	-0.50624	-0.189927	-0.28975	-5.81634	-3.23903	-1.66022	-0.398953	-2.04016	-6.82621	-0.884623	1.52754	-1.25107	-0.739294	1.09248	-1.61704	1.12905	-1.88309
1755	-0.898469	-1.95379	1.17331	-0.0814584	1.27306	2.52031	3.27357	-1.77091	0.560272	0.0776729	1.81083	1.03587	2.15507	-0.679115	1.26578	-0.0966453	0.313467	1.23153	3.29802	-1.62298
1756	3.03809	0.261208	-2.5248	-0.50624	3.03847	-4.22421	-13.5493	-0.764325	-0.0778865	1.16659	-3.54571	-6.59832	-1.8639	-1.05732	-1.2916	0.722135	-0.710373	-2.37655	-3.36971	0.970018
1757	-1.60574	0.981217	-1.10095	-0.10315	-1.88731	-0.872636	-2.6206	-2.65228	-1.85256	0.60602	-2.08896	-5.11372	-1.22308	-0.487885	-1.28276	-0.739294	1.04203	-1.97705	0.634214	-0.269148
1758	-1.72061	0.981217	-1.07422	-0.50624	-1.51308	-1.84392	-1.51818	-0.263322	-3.50495	0.36614	-2.00083	-4.52818	0.501797	0.240537	-0.0500632	-0.739294	1.09248	-1.89087	0.0356321	0.729627
1759	-0.277854	-0.184183	0.334822	0.534965	0.430344	0.623716	3.41393	2.4767	1.2058	-0.182924	1.11243	-0.769173	3.20574	0.364537	-0.613174	-0.921351	1.46283	-1.26284	0.257382	0.0132351
176	-1.34578	0.0747101	-0.508079	-0.194313	0.106893	-1.63785	0.385913	-0.577918	-0.557185	0.478944	-2.11594	-3.11694	0.327242	-0.231016	-0.167471	-0.148099	0.291501	-2.24183	0.247012	0.00165544
1760	3.08514	-0.242904	1.37177	-0.0268963	0.581251	2.57181	3.78013	2.5633	1.52351	-0.315944	1.74014	3.57647	0.523532	-0.00475263	0.568557	0.833036	1.29051	2.01045	0.295741	2.91192
1761	-1.57612	0.981217	-0.986956	-0.50624	0.496002	-0.534613	-5.81634	-3.22479	-2.2694	-0.264106	-2.00493	-5.05391	-0.286529	1.36467	-1.25107	-0.739294	1.09248	-1.55829	1.12905	-1.88309
1762	-1.07549	0.129233	-0.196038	-0.112283	-0.222058	1.9647	-0.560794	-2.9399	0.12409	0.847806	0.0425957	-1.95625	0.657647	0.206544	-0.19634	0.0550206	1.09569	-0.667926	0.199004	0.156429
1763	-1.57612	1.81162	-0.986956	0.603337	0.799446	0.88026	-4.5305	-3.22479	-1.64376	1.66977	-1.5556	-2.49446	-2.02338	1.90053	-1.2499	-0.739294	1.09248	-1.20644	1.12905	-1.88309
1768	-1.03668	0.623223	0.726125	-0.50624	0.440741	-0.218732	-1.61854	-0.200489	-2.50791	0.683111	-1.97912	-2.58677	-0.0776771	-0.0157554	-0.584493	-0.0111189	0.401596	-1.89873	0.905025	-0.54708
177	-1.9938	0.602138	-0.577144	1.12954	0.394051	-2.3374	-2.05487	-1.23058	-1.59377	0.430174	-2.90111	-3.90902	0.578066	-0.429192	-0.736855	-0.0323905	0.902442	-2.36891	0.00246684	0.153935
1770	-1.00261	0.196298	-0.10268	0.180198	-0.813947	-0.874378	-0.0279738	-0.665544	-0.409509	-0.537415	-2.28636	-3.55887	0.710337	0.0395597	-0.129133	-0.220796	0.941098	-2.1641	0.131568	-2.21502
1773	-1.57612	0.981217	-1.17706	-0.50624	-0.189927	-0.534004	-5.64431	-3.2676	-1.66022	1.06145	-1.99932	-7.1298	-0.884623	1.41066	-1.25107	-0.739294	1.09248	-1.81385	1.12905	-1.88309
1774	2.03129	-0.124437	-3.06039	1.9994	1.93766	-1.47727	-6.04865	-2.9698	-0.518603	0.824965	-2.45671	-7.38281	-3.33949	0.47043	-1.71328	0.0224531	-1.16561	0.0866738	2.75692	-0.0570992
1775	-1.57612	0.981217	-0.986956	-0.50624	0.193657	-1.18329	-5.81634	-3.22479	0.139218	1.38029	-1.83359	-5.02773	-0.40586	1.52754	-1.25107	-0.739294	1.09248	-1.64613	1.21911	0.518212
1776	-0.954194	0.965227	-0.986956	-1.52206	-2.8191	0.217786	-0.194968	-3.22479	-1.64895	-0.71135	-0.649912	-4.53948	-0.370538	1.8516	-1.51223	-0.739294	1.09248	-1.10426	1.12905	-1.88309
1777	-1.73799	-0.181676	-0.357033	-1.03306	1.04433	-0.653602	-0.957395	-1.28983	-0.882145	0.124781	0.213151	-2.31478	-0.96367	0.0410442	-0.0787389	-0.255044	0.340804	0.744155	0.385823	0.531923
1778	2.80989	0.478625	0.723575	0.786958	0.730127	3.4501	-2.79534	0.497817	-0.0490738	1.98789	3.35383	2.07092	0.886267	-1.55791	1.52775	0.690747	0.525244	4.30848	0.51337	1.45215
178	1.13191	-1.17274	-3.44298	-1.67472	5.92238	-3.77896	-4.70232	-4.10294	-2.9346	-2.39638	-1.49101	-11.8411	-1.38844	-1.67264	-3.29709	0.0893768	0.652045	-1.26284	-5.07718	-2.03655
1780	1.18734	-0.378049	0.486638	-0.187826	0.876043	3.08491	-2.41411	0.0340786	0.942169	0.239081	0.727365	-3.2642	0.816108	-0.479523	1.99818	0.959833	-0.431482	-0.70282	-0.781646	1.25838
1781	4.53173	-0.0626047	3.22377	-0.313571	0.87521	1.56192	4.27845	3.27292	1.39276	-1.04461	2.6617	4.41874	1.72431	0.0977063	1.98295	0.599513	-1.21092	2.4409	-1.68212	0.309894
1783	1.38669	0.554656	-0.0479624	0.996817	0.567733	1.20991	-0.209596	1.8556	0.143551	0.509249	0.878871	4.43564	0.207902	-1.50532	0.751255	0.456323	-0.498103	1.96125	0.869028	0.642879
1785	-1.09706	-0.163739	0.343435	-0.142502	-0.793487	-0.0948325	-1.68573	-0.770305	-1.27849	1.61483	-2.35267	-1.78083	0.317054	0.295623	0.37261	0.152191	0.182441	-0.909728	2.56927	-0.0448275
1786	4.02098	0.60428	2.61898	0.0987686	-1.14508	2.99879	5.83941	0.580353	2.57497	-0.933734	4.1474	14.3757	2.5687	0.113476	3.03207	0.00377336	-0.203116	2.45865	0.373697	-0.526931
1787	1.00953	1.72205	-0.837582	-0.699287	2.29751	-0.917392	-0.0634254	-0.342887	-1.68337	-0.370198	-2.0935	-1.06658	-0.141808	-0.644782	-0.739636	-0.485221	1.30483	-2.08354	1.78223	-1.88309
1788	-1.57612	0.981217	-0.986956	-0.873759	-0.189927	-0.652665	-5.81634	-3.22479	-1.66022	-0.398953	-3.55215	-2.82561	-0.884623	1.52754	-1.25107	-0.739294	1.09248	-3.10507	1.12905	-1.88309
1789	-1.36414	0.981217	-1.1779	-1.58051	-0.0292597	-0.36941	-4.91379	-3.36887	-1.45779	-0.398953	-0.762591	-4.84858	-0.770687	1.52754	-1.51592	-0.739294	1.09248	-1.83439	1.12905	-1.49453
1791	-1.57612	0.981217	-0.986956	-1.4898	0.671923	-0.7378	-3.55322	-3.22479	0.0523406	-0.462813	-2.08861	-7.01923	1.77545	1.91158	-1.23693	-0.739294	1.09248	-1.87257	1.12905	-1.88309
1793	-0.564829	-0.415006	3.59583	-0.857558	-0.588985	-1.36681	2.62541	3.45876	-1.7921	0.579192	1.01002	1.25591	3.76749	-0.077344	2.28301	1.52763	0.238062	0.545332	-1.23625	-0.386893
1794	-1.57612	-2.73131	3.38705	0.344985	-0.649167	3.13231	2.58576	-2.51764	0.49846	-1.28632	2.30667	2.15484	1.98658	-0.934551	3.85985	-0.739294	1.09248	2.94361	1.12905	-2.00913
1795	1.45159	1.84584	-0.986956	0.261873	0.480102	0.151952	-4.5271	-3.19746	-2.25406	-0.150916	-1.94485	-7.04657	-0.570777	1.52754	-1.25107	-0.739294	1.09248	-1.78088	1.12905	-1.88309
1796	-3.28104	-0.082044	-1.2529	-1.58307	-0.223782	-0.531625	-1.21893	-1.58739	-2.03665	0.22073	-0.409852	-4.70262	0.593013	-0.856584	-0.208706	0.855108	1.39657	-1.06044	0.679244	0.341116
1797	-0.973916	1.11852	-0.415604	-0.327823	0.285211	2.61225	-1.19373	-0.942707	-0.696604	0.97283	-1.71016	-1.05696	0.368609	0.527465	-0.918629	-0.589906	1.06259	-0.50911	1.23562	0.0832727
1798	-0.105494	1.21633	0.585418	0.275553	-1.34624	2.1174	-0.340515	0.550187	-0.385745	0.410153	-0.0455382	0.947404	-0.841066	0.93565	-1.09898	-0.31869	1.12296	1.28252	3.90106	-1.88309
18	-1.64349	1.15488	-0.696883	1.08798	-0.149282	-0.760546	-0.119217	-2.60663	0.438684	-1.89461	-1.94902	0.415042	0.546896	1.71363	-0.928066	-1.09622	0.842904	-2.0024	0.939783	-1.8641
1800	-1.57612	0.981217	-0.986956	-0.50624	-0.189927	-0.424003	-5.81634	-3.22479	-1.66022	1.26148	-1.35816	-6.48716	-0.703636	-0.766467	-1.25107	-0.739294	1.09248	-2.07208	1.12905	0.865074
1802	-1.84958	0.0692346	0.456829	-0.0444638	-1.7123	-0.822828	-2.74573	-1.56561	-1.70693	0.526985	-0.850357	-5.29628	-0.129282	0.87159	-0.0762824	0.380006	1.37248	-1.69168	1.92263	-1.27679
1803	0.0512069	-0.431583	-0.338196	-0.588102	0.778725	0.715866	0.0940759	1.9225	-0.180149	1.66115	-0.597754	-2.41505	1.89669	-1.08072	-0.965026	-0.595318	1.50299	-1.53041	-0.455947	-0.688546
1804	-1.57612	0.981217	-0.986956	-0.50624	-0.189927	-1.11377	-5.81634	-3.22479	-1.66022	-0.398953	-1.61111	-7.04657	-0.884623	1.52754	-1.25107	-0.739294	1.68415	-2.29145	1.12905	-1.88309
1805	0.182411	-1.08213	4.6017	-1.05663	0.232995	-0.199577	7.14135	3.74831	1.10175	-2.35322	3.09666	-3.06096	5.65276	0.727586	5.47877	0.659788	2.98823	2.93072	-0.337082	3.14874
1806	2.03621	-0.929964	-0.39592	-1.33442	0.860551	0.222702	4.8599	3.07895	2.21161	-2.00676	2.84255	6.57303	-0.756548	-0.303937	0.804739	1.54786	0.533562	2.96458	-1.76478	0.202216
1807	-1.57612	0.981217	-0.986956	-1.44245	-0.189927	1.32125	-4.97771	-2.71832	-1.66022	0.0321045	-1.78048	-7.05319	-0.884623	0.108819	-1.25107	-0.739294	1.09248	-1.56069	1.12905	-1.88309
1808	1.97763	-1.70192	3.79783	0.784998	-2.26374	-0.563377	7.16424	3.65953	1.28548	-1.83241	3.63049	2.37291	3.07826	-0.547905	4.14827	1.08295	1.23903	2.40259	-1.4456	0.034013
1809	-4.73027	-2.66885	-1.52202	-0.619937	-1.04877	-3.57328	0.479327	-0.28004	-0.413338	0.167724	-0.356485	0.217748	-0.765303	0.483911	-1.13558	2.14481	0.449384	-1.59584	-1.56682	1.23423
181	-1.57612	0.981217	-0.986956	-0.50624	-0.189927	-2.90784	-5.81634	-3.22479	-1.66022	-0.398953	-2.47356	-7.04657	-0.884623	1.52754	-1.25107	-0.739294	1.09248	-3.32192	1.12905	-1.88309
1810	1.11609	0.331743	-1.08314	0.417706	0.180476	-2.87957	-0.842176	-1.50902	1.84703	-1.08465	-3.49742	-1.13041	-2.42331	-0.435594	-2.39962	-0.0709214	0.288612	-2.92723	-3.78426	0.19887
1811	-1.57612	0.981217	-0.986956	-0.50624	-0.410485	0.929104	-5.81634	-3.22479	-1.66022	0.967225	-1.7889	-6.98766	-0.817049	1.8269	-1.25107	-0.739294	1.09248	-1.71063	1.12905	0.248401
1812	-1.57612	0.981217	-0.763096	-0.50624	-0.189927	0.298409	-3.39641	-3.22479	-1.66022	-0.0965916	-1.88369	-6.7636	0.40074	2.05613	1.52858	-0.739294	1.09248	-1.67456	1.12905	-1.79451
1813	-1.11995	-0.0600004	-0.91119	-1.68452	-0.417607	-1.08146	-2.97313	-2.46982	-1.27234	0.889298	-1.88402	-4.1805	-0.349493	0.0660946	-0.616804	-0.818413	0.280698	-2.24813	3.27369	-0.557965
1814	-1.57612	0.981217	-0.986956	-0.50624	-0.189927	-2.00548	-5.76103	-3.22479	-1.66022	-0.398953	-1.85354	-7.03368	-0.565073	1.52754	0.626375	-0.739294	1.09248	-1.93863	1.12905	-1.88196
1815	-1.21351	0.981217	-1.06584	-0.50624	-0.189927	-0.392818	0.417523	-2.07605	-2.30846	-1.26947	-2.48919	-2.23984	-0.332306	-0.478822	1.58038	-0.739294	1.09248	-2.36606	2.5941	1.22527
1816	-3.50266	-0.23815	-1.98183	-0.0729815	-0.0478728	-3.06041	-2.66878	-1.44586	-1.85412	1.09433	-2.78581	-6.80252	-0.328353	-0.0740095	-1.02573	-0.503647	1.40373	-3.33096	2.99854	-1.60018
1819	-0.997929	-0.0442619	0.172894	-0.186566	-0.00481871	1.1428	-0.982396	-0.8804	-1.25912	2.0155	-2.9539	-3.19038	-1.37929	-0.161527	-0.118807	-0.430947	0.231424	-0.791158	1.95825	-0.282789
182	1.38181	-0.143602	2.57567	-0.198568	-0.329615	1.07854	5.4984	2.91125	3.10519	-1.68536	1.56583	5.22071	1.85158	0.330026	0.731995	0.011766	-0.878253	0.826021	-2.62449	-0.156739
1820	-1.57612	0.981217	-0.986956	-0.537166	0.5585	0.409677	-5.81634	-3.22479	-1.66022	-0.699039	-1.29434	-7.03514	-0.884623	1.52754	-1.25107	-0.772104	1.09248	-1.42498	1.12905	-1.88309
1821	-0.675365	0.981217	-0.380165	-0.50624	-2.6728	0.585241	-2.56318	-0.553195	0.668098	1.18987	-1.74115	-4.69468	-0.81122	0.369444	-0.884705	-0.138906	0.359491	-2.06338	0.35309	-1.47242
1822	-1.53246	0.375746	-0.98039	-0.266361	-0.471051	1.5549	-2.23109	-0.18455	-0.30469	1.27759	-0.861463	-2.16107	-0.738971	-1.12079	-1.05784	-1.26546	-0.0866806	-0.324296	-0.30691	0.640856
1823	-1.57612	0.981217	-0.986956	-1.22759	-0.189927	-0.472542	-5.81634	-3.22479	-1.66022	1.15784	-1.9968	-7.06725	-0.783487	1.52754	-1.25107	-0.739294	1.09248	-1.69174	1.12424	-1.88309
1824	-1.57612	0.981217	-0.239201	-1.44478	-0.189927	0.668944	-5.80645	-3.22479	-1.66022	-0.282495	-1.66051	-7.04657	-0.872263	1.44562	-1.25107	-0.739294	1.09248	-1.83104	1.12905	-1.88309
1825	-1.93194	0.981217	-1.12951	-0.50624	-0.181921	-0.763507	-1.87174	-3.3492	-1.39055	1.00028	-2.10341	-6.08397	-1.33579	1.77951	-1.34319	1.09074	1.09248	-2.73639	1.03697	0.0644281
1826	-1.42507	0.955871	-0.205322	-0.50624	-0.189927	0.596585	-4.40313	-3.09043	-2.89081	1.30762	-1.76413	-6.35758	-0.254776	-0.547539	-0.96653	-0.739294	1.09248	-1.80982	1.10876	0.687595
1827	-1.69584	0.621696	-0.436294	0.226432	-0.680598	2.31148	1.36887	0.89887	0.779343	-3.22164	1.34614	-0.28418	0.197733	1.41724	0.105817	0.677473	0.660679	-1.29644	-0.367104	1.97918
1828	-1.57612	0.981217	-0.986956	-0.315295	0.0276141	-0.0864018	-6.42199	-3.22479	-1.66022	-0.398953	-1.82275	-7.04657	-0.884623	1.52754	-1.25107	-0.739294	1.09248	-1.95022	1.12905	-1.88309
1829	1.0148	0.981217	-1.089	-0.50624	0.969064	-2.82358	-3.30003	-0.507716	-1.55624	-1.17368	-2.0634	-4.23655	-0.570771	1.91106	-1.45389	1.31266	0.67933	-2.71893	3.79493	-0.384395
183	-2.96709	-2.32163	0.21585	-0.182231	-3.99438	-2.21839	1.74881	-1.2707	-0.260772	-3.08198	-0.989314	-3.48773	1.70869	0.819918	-0.393972	0.259402	-0.573279	0.0589778	2.04509	0.0503988
1830	-1.57612	0.981217	-0.986956	-0.50624	-0.189927	-0.621962	-5.81634	-3.22479	-1.66022	-0.856806	-2.07754	-7.04657	-0.884623	1.89557	-1.25107	-0.739294	1.09248	-2.92169	1.12905	-1.88309
1831	1.49696	-0.579231	-0.593147	1.78455	-3.27145	0.511371	-2.98434	-0.0571075	-1.91243	3.45805	1.10691	-1.3347	-1.76477	-1.24092	0.61302	-1.20592	-0.876889	1.26988	2.48942	-1.26903
1832	-1.57612	0.981217	-0.986956	-3.00785	-0.189927	2.97747	-4.46386	-3.22479	-1.66022	-0.398953	-0.924279	1.19983	-0.884623	1.52754	-1.25107	-0.739294	1.09248	-1.4565	1.12905	-1.88309
1833	-1.57612	0.981217	-1.15186	-0.50624	0.252475	-0.763479	-0.898549	-3.22479	-1.66022	-0.398953	-2.32625	-5.5603	-0.232387	0.692529	-1.31002	-0.739294	1.09248	-2.24619	1.12905	-1.88309
1834	-2.82719	-0.34694	-1.69576	0.304373	-0.620773	-1.08968	-2.94387	-1.88179	-2.50016	-1.64096	-1.79004	-5.21047	0.930248	-1.7287	-1.99454	1.26	0.770215	-2.07398	-0.965522	-2.40801
1836	11.3293	0.136126	2.50106	-1.3345	-2.13368	3.45469	3.96443	3.16842	2.45925	-0.225623	0.58738	5.9395	1.477	-1.51238	-1.5381	-1.24865	-2.60559	1.11015	0.506467	-0.693376
1837	-2.55315	-1.82265	-2.00591	-0.676536	1.07543	-1.1794	-3.5955	-2.14936	-0.495751	-0.186637	-2.5514	-5.11238	-1.25626	-0.53263	-3.78511	-0.539758	-1.32978	-2.42114	-1.91109	-1.0862
1838	-1.8134	0.981217	-1.19525	-1.12238	-0.182177	-1.65828	-4.74474	-2.91724	-2.9346	0.0773696	-2.26486	-5.00759	-0.678826	2.08473	-1.48616	-0.740392	1.64924	-2.06205	1.03171	-2.11409
1839	-0.0342227	1.75407	1.17012	1.8665	0.712098	-0.207699	-2.06906	-0.642004	0.311314	4.72725	-1.92484	2.62515	-0.278292	2.3912	-0.577589	-0.595022	0.570373	-3.1523	-0.430108	-1.16802
1841	-1.57612	0.981217	-0.986956	-0.452505	-0.156394	-0.793716	-5.81634	-3.22479	-1.66022	1.09771	-1.91545	-5.79731	0.171663	1.52754	-1.25107	-0.739294	1.09248	-1.44179	1.12905	-1.88309
1842	3.80674	2.64728	1.41854	-0.50624	5.46426	-0.483041	7.01351	5.42197	3.79015	-1.40872	2.89816	7.19857	4.31285	-0.423083	3.63731	1.67027	-2.04417	2.35695	-2.80137	1.94326
1843	-1.5034	-2.02043	0.116447	-0.384569	2.72791	2.63036	-1.56846	0.245684	2.57876	1.71451	1.20037	-3.45339	0.354337	-1.61319	4.46851	1.98266	-0.964477	2.26401	2.17633	0.527074
1844	-1.29336	0.982571	-0.986956	2.25416	0.89569	2.53524	-2.70572	-2.98213	0.586776	2.49646	-1.25419	-2.69745	-0.838986	-0.342666	-1.45275	-0.288901	0.70041	-0.674697	1.98474	-1.96002
1845	-1.95372	-1.49368	-1.87521	0.871866	-2.45416	-2.77595	-5.94589	-3.22306	-1.05764	4.65357	-3.15435	-7.76759	-4.36542	0.40539	-4.21781	-1.57655	-1.50199	-2.86855	-1.90842	-3.26729
1846	0.999776	-0.223905	-1.06807	1.03892	-0.189927	2.94996	-0.284753	-2.65775	-1.30708	-0.739307	-1.28957	1.41396	-0.34982	-0.283921	-1.25107	-1.54319	-0.646232	-0.866018	3.09317	-1.88309
1847	-1.71737	1.061	2.98989	0.965155	-1.939	2.88194	-2.7364	-0.0947612	-2.24637	-1.16236	1.0846	2.93098	-1.45618	-0.209155	2.30109	-0.739294	1.09248	0.854896	1.93393	-1.88309
1848	1.55423	-1.51991	1.75492	0.848183	0.853315	2.50818	5.05593	3.21235	4.19877	-0.554303	2.45558	10.7832	2.36271	-0.75978	2.6248	-0.444264	-2.10785	3.52548	-0.96689	-0.475684
1849	0.749059	-2.1578	0.646219	-1.47359	-0.389766	-2.51991	-3.05385	-1.32679	1.75036	0.783273	-3.26155	-4.50661	-0.276674	0.367295	0.813247	-0.480244	0.516381	-3.41138	5.63011	1.02489
185	1.53686	0.133599	0.419474	-0.50624	0.654377	0.852365	2.29696	1.77044	1.85574	0.618898	1.24535	0.143609	0.36985	-0.889892	0.616592	0.28819	-0.39914	0.704958	0.0565668	0.53443
1850	-3.07585	0.314667	-1.213	1.29585	-0.400956	0.693053	-3.80404	-1.67424	0.569424	1.39993	-2.32201	0.0392265	-1.51433	0.442859	-1.38139	0.174483	1.40362	-1.7862	2.19004	2.06955
1852	-1.57612	0.981217	-0.986956	-0.344452	-1.33787	-2.68916	-5.81634	-3.22479	-1.66022	-0.0874411	-2.25143	-2.65027	-1.68718	1.52754	-1.25107	-0.739294	1.85344	-2.9637	1.12905	-1.88309
1854	1.35576	0.618437	-1.5106	0.0885673	1.35748	0.250167	3.36976	0.59167	1.21201	-1.2124	2.57604	1.71708	-0.272843	-0.555314	-0.216828	-0.961911	-1.08066	2.6329	-1.80683	1.29832
1855	-2.34491	-0.593042	-3.25458	-1.10175	0.746552	-1.7626	-8.27139	-3.05834	0.539372	-0.401815	-1.28155	-5.21379	-3.68915	0.338223	-5.06681	0.523723	2.38414	0.146982	4.5782	1.09809
1856	-2.47538	-0.0551109	1.15141	-0.608231	0.157276	-1.85475	-0.207997	-1.69357	-0.598094	0.749565	-2.48743	-4.58486	1.21004	1.12309	0.47821	0.459196	1.71345	-1.94057	3.44651	1.47762
1857	-0.338626	0.363116	-0.104215	2.35063	1.13939	-1.16506	-0.326911	0.699767	0.0610615	-0.188146	-1.21069	0.945592	0.960302	-1.21219	-1.03679	-1.17044	-2.23649	-0.962331	0.0923622	-0.195864
1859	0.498442	-0.19435	-1.33018	-0.265631	0.0655512	0.407267	-3.19753	-0.00714056	0.461006	1.05719	-0.726102	0.767679	-1.63521	0.348951	-1.69871	-0.0308501	-0.656032	-0.910667	-1.48034	-0.093504
186	-1.52211	0.981217	-1.24277	-0.50624	-1.92675	-2.59449	-1.9291	-3.28553	-1.66022	0.765918	-2.4425	-6.25182	-0.657388	0.614819	-0.624003	-0.739294	1.09248	-2.21309	1.64777	-1.88309
1861	-0.572083	-0.108879	-0.647705	0.667914	-2.13892	1.52919	-0.407519	0.722796	0.148568	0.768512	0.103138	0.280044	-0.0819059	0.651992	-1.02367	-0.23382	-0.078131	-0.806665	-0.469138	-0.434415
1869	-2.50778	0.916567	-0.674491	-0.342329	-0.833863	-1.06272	-2.40229	-1.2631	-0.60153	0.535901	-2.06098	-4.63649	0.0376088	-0.245685	-0.665958	-0.26735	0.254517	-2.16425	0.549049	-0.668455
187	-0.522024	-3.3499	2.10786	-0.50624	-5.28247	-2.22484	3.68119	0.912242	-1.6506	1.63769	1.71535	-0.108383	1.52058	0.21844	-0.806618	-0.480751	1.17043	2.1965	1.43783	-1.30426
1870	-1.61425	0.981217	-0.986956	-0.50624	-0.189927	-2.90979	-2.19122	0.50624	-0.147869	0.491283	-2.47425	-6.06948	-2.02879	1.07834	-1.25107	-0.739294	1.54818	-2.08582	2.43071	-2.08154
1871	0.92792	-2.73579	0.609744	-0.771784	1.09414	0.575537	-0.436647	-0.985793	1.83503	0.0141462	-1.14827	0.739362	0.983595	2.93814	1.03362	0.207562	0.438455	-1.97264	-0.44709	-0.879055
1874	-0.612461	-0.138703	-0.0481367	-0.185412	-0.766172	0.149252	-1.15504	-0.583304	-0.788633	1.32261	0.859962	-2.22661	0.114457	-0.180682	-0.305355	-0.45873	0.285739	0.280618	0.385657	-0.190438
1875	-1.6013	0.981217	-1.07994	-0.260752	-1.39457	-2.14507	-4.24595	-3.25777	-1.66022	0.575975	-1.90413	-6.66776	-1.02617	1.85698	-1.31955	-0.739294	1.46769	-1.70394	1.07001	-0.740808
1876	2.32074	0.268981	-0.807973	0.13802	-0.540347	0.937652	-2.41755	-0.60817	3.0633	-0.739369	-1.7047	3.76268	-0.57241	1.89118	-1.15643	-1.00491	0.427015	-0.677643	-0.616917	-1.71673
1877	-2.94063	0.613084	-1.07468	0.154187	-0.461882	-1.58569	-2.552	-0.727612	-1.26434	1.4515	-2.0015	-2.74889	-0.104165	-0.142377	0.0167264	0.848896	1.58082	-1.4342	4.79675	-0.10192
1880	-1.34462	0.981217	-1.06971	-3.23507	-3.56307	3.07838	-0.248113	-2.15654	0.605923	0.510354	-0.526135	-0.0592263	0.499853	2.18738	-1.2729	0.210103	1.09248	-0.662325	0.0408442	0.0971623
1889	-2.84566	-1.12791	-0.556237	-0.27357	-2.50819	-0.333892	-1.6743	-0.485898	-1.15346	0.937616	-1.7229	-3.84294	1.3925	-0.26217	-0.040537	1.22818	1.72564	-1.75519	1.42391	0.00208431
189	-1.6642	-0.735767	-0.337857	-0.50624	-1.70739	-1.56685	-2.67315	-2.58314	-0.885801	1.44678	-2.10389	-5.0401	-0.955319	-0.0141294	-1.1709	-0.739294	1.09248	-2.19198	3.57359	0.633353
1890	-2.63573	-3.10008	-1.03845	-0.137416	-0.273269	3.57274	1.19794	-1.56527	-1.08703	0.552556	1.71606	11.9716	0.932173	0.231602	3.02766	-0.470095	4.01347	2.62844	3.26298	-0.878216
1891	-5.00297	-1.46565	0.280327	-1.71614	-3.42736	-2.92023	-4.10732	-0.652312	-0.753124	0.832558	-0.161946	-8.22038	1.25531	1.11817	-0.131375	2.20835	-0.399319	-2.20069	3.03804	-0.654164
1892	-1.77546	0.986972	0.663055	-0.213783	-2.03561	-2.9915	-0.424495	-1.43805	-0.680968	-1.12614	0.846243	-5.91159	0.0699456	1.33613	-0.293832	-0.3792	-0.263131	0.876761	3.26084	0.817018
1893	0.743437	-2.3392	7.60753	-0.524865	1.41643	0.829012	2.71634	0.66784	-0.0438123	0.446007	2.80907	0.797689	3.67222	0.638205	4.45811	0.215748	1.41102	2.40034	0.281253	1.13667
1894	-1.57612	0.981217	-0.981323	0.541574	-0.0327718	0.148989	-2.69758	-3.22307	-0.0402078	0.0859405	-1.66545	0.948513	-1.88722	-0.131725	-1.25107	-0.739294	1.09248	-1.15558	1.12905	-1.88309
1896	-1.79329	0.982608	0.406003	-0.610212	-0.174376	-0.269748	-0.466403	-3.371	-2.48591	-0.0377337	-1.82644	-0.841609	0.522529	-0.028828	0.187946	-0.881506	0.829606	-1.93366	0.90226	0.189051
19	4.46936	0.562705	3.04014	-0.161789	-1.19151	1.46675	2.924	5.38007	3.12561	0.5111	3.00861	7.13213	2.46642	-0.485726	2.96593	-0.164718	-2.52895	3.99814	-0.949353	0.602662
190	-1.38212	0.981217	-0.986956	-0.50624	0.421045	-1.06986	-2.97755	-3.17039	-1.22375	-0.73357	-2.10047	-6.43961	-0.0596067	1.76871	-1.25107	-0.739294	1.09248	-2.16287	1.12905	-1.88309
1901	0.128131	-0.113134	0.800342	-2.56819	-1.45829	-0.872168	1.02462	0.202734	0.946663	1.19165	-0.538022	4.36935	-1.85697	-1.61909	-0.583272	0.665979	-0.819772	0.0362258	-1.38003	0.97319
1902	-1.53139	-1.15426	1.62249	0.674158	2.04069	0.29131	5.74519	2.9394	-0.309648	-0.560233	3.12786	-1.00763	3.97107	1.28995	0.977828	-0.485544	1.28006	0.746669	-0.166636	-0.580281
1906	-1.57612	1.25708	-0.986956	1.0343	-0.887954	1.86027	-0.424617	-3.2216	-1.66022	0.546144	-1.21096	-3.17504	-1.3157	-0.6714	-1.23976	-0.739294	1.09248	-0.159772	1.12905	-1.88309
1907	-1.18566	0.981217	-0.883661	-0.50624	-1.90449	-0.944476	-0.160091	-2.18973	-2.97629	0.345338	-1.86454	-5.59743	0.265617	-0.449156	0.0402548	-0.739294	1.09248	-1.76696	3.31636	-1.88309
1908	-1.57442	0.740269	-0.28772	-0.455305	0.619318	-0.411146	1.43961	-1.58539	-0.361044	1.11679	-1.51088	-3.42562	-0.0939517	-0.0707715	-0.739268	-1.47451	1.21057	-1.72166	-0.0705512	-0.844245
1909	-0.645057	-0.247007	2.31122	-0.454357	0.443461	-0.749826	0.864263	3.35109	-0.437295	-0.413581	-0.585044	4.28748	1.71429	-0.355298	0.823612	0.56656	-0.00255183	-1.29073	-0.21008	-0.68505
191	1.86828	1.16608	-1.06191	0.848569	-0.717415	0.13456	0.406855	-0.525319	0.0935338	0.725592	-1.05325	-2.89561	-1.24807	2.07503	-1.0928	0.344723	-0.604888	0.89064	4.87017	-0.992462
1910	0.434325	2.78654	5.93341	0.948165	-2.82826	1.88166	0.236404	0.720183	1.13577	0.877378	-2.12551	4.21105	0.951867	1.0696	1.9105	1.45183	1.96408	-1.08751	-0.103515	-1.88309
1911	0.732075	-0.445617	-0.851918	1.1106	0.656195	-0.159621	0.957967	0.56433	-0.628328	2.0612	0.371884	-0.462463	-0.960653	0.250906	-0.457633	0.0927336	0.189432	-0.454561	0.0296688	-1.63478
1912	-0.271558	1.39916	3.33224	-0.506011	-3.32805	4.3345	2.13073	0.478692	1.07418	1.29013	1.03751	4.36661	-0.248621	2.41088	1.922	-0.211032	0.228678	2.36295	5.78516	1.03504
1915	-2.96039	-0.497053	3.61886	-1.11724	0.518212	1.08571	7.51002	2.96137	-2.15493	-0.408474	8.11456	2.3804	4.87439	-0.751046	4.72554	1.26703	0.945741	6.64662	-1.66763	0.640994
191585	-2.09889	0.981217	-1.27071	-0.50624	-2.38872	0.0906088	0.341075	-2.14573	-2.69921	0.190454	-1.94937	-0.256082	-1.31031	0.12705	-1.25107	-0.739294	1.09248	-1.92427	-0.0706204	1.59426
1917	-8.22952	-1.75515	-3.17098	-0.284851	0.420588	-0.386411	-6.0383	-3.91181	-0.909011	3.39087	-2.28624	-5.14722	-4.0652	-0.574874	-3.0958	-0.447739	3.0805	-0.828312	1.95461	0.687333
192286	-3.01067	0.344802	-0.691677	0.0123628	-1.34179	-3.29532	-4.96654	-2.8278	-2.40394	0.847311	-1.64792	-9.45215	-0.960444	0.775127	-0.429471	-0.996138	-0.234306	-0.994152	4.36067	0.420969
192666	-1.54655	0.905551	-0.475593	-1.14937	-0.14145	-1.19199	-2.80929	0.217275	-1.99715	1.34235	-2.12215	-5.3839	-0.660663	-0.995684	-1.29023	-0.739294	1.09248	-2.22746	0.456618	-1.88309
192669	0.491562	0.127406	-0.9268	0.326232	1.0237	2.40894	-1.05947	0.177906	-0.283818	0.306307	-0.81251	1.84159	-1.01092	-1.28524	-1.19957	-0.739294	1.09248	-0.84157	-0.663859	0.146772
192670	1.17989	0.981217	-1.10002	0.85682	1.48107	-0.465565	-4.34	-3.33523	-1.60992	-1.16273	-2.52781	-5.74901	-1.11711	1.85897	-1.35996	-2.66907	-1.01254	-2.25742	1.02201	-2.0742
192683	-0.541653	0.981217	-0.414695	0.190596	-1.35523	-0.432796	-0.847888	-1.3586	0.665884	0.794366	-1.49877	-2.34956	-0.835886	0.0468258	-0.247717	0.965652	1.09248	-2.68581	0.919181	-1.88309
1933	-1.55217	0.569429	-1.39795	-1.69958	0.534865	-4.53779	-2.0488	-3.39692	-0.961095	0.324858	-2.64894	-8.38868	-5.08787	0.486107	-0.745864	-0.700971	-0.204844	-1.45848	-0.829559	-0.54353
1936	-1.29958	-0.287008	-1.08606	-1.44177	0.0158478	-3.13246	-1.79377	-2.33627	-2.01313	0.922294	-1.64477	-5.40415	-1.05834	0.33887	0.686599	0.171626	2.74852	0.536349	2.65798	0.469053
1937	-14.3523	-0.663801	-1.18789	-1.50141	-0.793527	-3.50697	-3.05734	-2.95013	-3.00552	2.33524	-3.35371	-10.8035	0.21319	0.602694	-1.14237	-1.26215	0.892462	-1.09238	1.77707	-0.77958
[truncated: 10,790 more rows]

## Sheet: S1-FunctionalModules
SYMBOL	CATEGORY	ENTREZ ID	FM ID
AGRN	NMJ	375790	1
ANK3	NMJ	288	1
CHRNA1	NMJ	1134	1
CHRNB1	NMJ	1140	1
CHRND	NMJ	1144	1
CHRNE	NMJ	1145	1
CHRNG	NMJ	1146	1
ERBB2	NMJ	2064	1
ERBB4	NMJ	2066	1
GABPA	NMJ	2551	1
GABPB1	NMJ	2553	1
LRP4	NMJ	4038	1
MUSK	NMJ	4593	1
NCAM1	NMJ	4684	1
NRG1	NMJ	3084	1
RAPSN	NMJ	5913	1
SCN1A	NMJ	6323	1
SPTBN4	NMJ	57731	1
EMB	NMJ	133418	1
YWHAG	NMJ	7532	1
ACHE	Synaptic basal lamina	43	2
COL4A3	Synaptic basal lamina	1285	2
COL4A4	Synaptic basal lamina	1286	2
COL4A5	Synaptic basal lamina	1287	2
COL4A6	Synaptic basal lamina	1288	2
COLQ	Synaptic basal lamina	8292	2
HSPG2	Synaptic basal lamina	3339	2
LAMA2	Synaptic basal lamina	3908	2
LAMA5	Synaptic basal lamina	3911	2
LAMB2	Synaptic basal lamina	3913	2
NID1	Synaptic basal lamina	4811	2
ABCC9	Ion Channels of post synaptic muscle	10060	3
CACNA1H	Ion Channels of post synaptic muscle	8912	3
CACNA1S	Ion Channels of post synaptic muscle	779	3
CACNA2D1	Ion Channels of post synaptic muscle	781	3
CACNB1	Ion Channels of post synaptic muscle	782	3
CACNB3	Ion Channels of post synaptic muscle	784	3
CACNG1	Ion Channels of post synaptic muscle	786	3
CLCN1	Ion Channels of post synaptic muscle	1180	3
CLCN2	Ion Channels of post synaptic muscle	1181	3
KCNA1	Ion Channels of post synaptic muscle	3736	3
KCNA10	Ion Channels of post synaptic muscle	3744	3
KCNA4	Ion Channels of post synaptic muscle	3739	3
KCNB1	Ion Channels of post synaptic muscle	3745	3
KCNC4	Ion Channels of post synaptic muscle	3749	3
KCNJ1	Ion Channels of post synaptic muscle	3758	3
KCNJ2	Ion Channels of post synaptic muscle	3759	3
KCNJ8	Ion Channels of post synaptic muscle	3764	3
KCNN3	Ion Channels of post synaptic muscle	3782	3
KCNQ4	Ion Channels of post synaptic muscle	9132	3
SCN4A	Ion Channels of post synaptic muscle	6329	3
SCN5A	Ion Channels of post synaptic muscle	6331	3
SCN7A	Ion Channels of post synaptic muscle	6332	3
TRPC1	Ion Channels of post synaptic muscle	7220	3
TRPC6	Ion Channels of post synaptic muscle	7225	3
TRPV6	Ion Channels of post synaptic muscle	55503	3
KCNA7	Ion Channels of post synaptic muscle	3743	3
KCNJ11	Ion Channels of post synaptic muscle	3767	3
KCNQ5	Ion Channels of post synaptic muscle	56479	3
ATP1A2	Ion transporters (pumps/exhchangers)	477	4
ATP1B2	Ion transporters (pumps/exhchangers)	482	4
ATP1B4	Ion transporters (pumps/exhchangers)	23439	4
SLC12A5	Ion transporters (pumps/exhchangers)	57468	4
SLC12A7	Ion transporters (pumps/exhchangers)	10723	4
SLC24A1	Ion transporters (pumps/exhchangers)	9187	4
SLC24A3	Ion transporters (pumps/exhchangers)	57419	4
SLC8A1	Ion transporters (pumps/exhchangers)	6546	4
SLC8A3	Ion transporters (pumps/exhchangers)	6547	4
RYR1	Calcium dynamics/homeostasis required for ECC	6261	5
RYR3	Calcium dynamics/homeostasis required for ECC	6263	5
ATP2A1	Calcium dynamics/homeostasis required for ECC	487	5
ATP2A2	Calcium dynamics/homeostasis required for ECC	488	5
AQP4	Calcium dynamics/homeostasis required for ECC	361	5
ASPH	Calcium dynamics/homeostasis required for ECC	444	5
CALM1	Calcium dynamics/homeostasis required for ECC	801	5
CALM3	Calcium dynamics/homeostasis required for ECC	808	5
CAMK1G	Calcium dynamics/homeostasis required for ECC	57172	5
CAMK2A	Calcium dynamics/homeostasis required for ECC	815	5
CAMK2B	Calcium dynamics/homeostasis required for ECC	816	5
CAMK2G	Calcium dynamics/homeostasis required for ECC	818	5
CAMK2D	Calcium dynamics/homeostasis required for ECC	817	5
CAPN3	Calcium dynamics/homeostasis required for ECC	825	5
CASQ1	Calcium dynamics/homeostasis required for ECC	844	5
CASQ2	Calcium dynamics/homeostasis required for ECC	845	5
FKBP1A	Calcium dynamics/homeostasis required for ECC	2280	5
PDE4D	Calcium dynamics/homeostasis required for ECC	5144	5
PLN	Calcium dynamics/homeostasis required for ECC	5350	5
PRKCQ	Calcium dynamics/homeostasis required for ECC	5588	5
PVALB	Calcium dynamics/homeostasis required for ECC	5816	5
RCAN1	Calcium dynamics/homeostasis required for ECC	1827	5
S100A1	Calcium dynamics/homeostasis required for ECC	6271	5
SLN	Calcium dynamics/homeostasis required for ECC	6588	5
TRDN	Calcium dynamics/homeostasis required for ECC	10345	5
JPH1	Calcium dynamics/homeostasis required for ECC	56704	5
ACTA1	sarcomeric thin filament associated	58	6
ACTA2	sarcomeric thin filament associated	59	6
ACTC1	sarcomeric thin filament associated	70	6
ARPC2	sarcomeric thin filament associated	10109	6
NEB	sarcomeric thin filament associated	4703	6
NRAP	sarcomeric thin filament associated	4892	6
TMOD1	sarcomeric thin filament associated	7111	6
TNNC1	sarcomeric thin filament associated	7134	6
TNNC2	sarcomeric thin filament associated	7125	6
TNNI1	sarcomeric thin filament associated	7135	6
TNNI2	sarcomeric thin filament associated	7136	6
TNNI3	sarcomeric thin filament associated	7137	6
TNNT1	sarcomeric thin filament associated	7138	6
TNNT3	sarcomeric thin filament associated	7140	6
TPM1	sarcomeric thin filament associated	7168	6
TPM2	sarcomeric thin filament associated	7169	6
TPM3	sarcomeric thin filament associated	7170	6
MYPN	sarcomeric thin filament associated	84665	6
TMOD4	sarcomeric thin filament associated	29765	6
MYBPC1	sarcomeric thick filament associated	4604	7
MYBPC2	sarcomeric thick filament associated	4606	7
MYBPH	sarcomeric thick filament associated	4608	7
MYH1	sarcomeric thick filament associated	4619	7
MYH2	sarcomeric thick filament associated	4620	7
MYH3	sarcomeric thick filament associated	4621	7
MYH7	sarcomeric thick filament associated	4625	7
MYH8	sarcomeric thick filament associated	4626	7
MYL1	sarcomeric thick filament associated	4632	7
MYL2	sarcomeric thick filament associated	4633	7
MYL3	sarcomeric thick filament associated	4634	7
MYL4	sarcomeric thick filament associated	4635	7
MYL5	sarcomeric thick filament associated	4636	7
MYLPF	sarcomeric thick filament associated	29895	7
MYOM1	sarcomeric thick filament associated	8736	7
MYOM2	sarcomeric thick filament associated	9172	7
TTN	sarcomeric thick filament associated	7273	7
MYLK2	sarcomeric thick filament associated	85366	7
MYO18A	sarcomeric thick filament associated	399687	7
ACTN2	sarcomeric z-disc associated	88	8
ACTN3	sarcomeric z-disc associated	89	8
CAPZA1	sarcomeric z-disc associated	829	8
CAPZA2	sarcomeric z-disc associated	830	8
CAPZB	sarcomeric z-disc associated	832	8
CSRP3	sarcomeric z-disc associated	8048	8
LDB3	sarcomeric z-disc associated	11155	8
MYOT	sarcomeric z-disc associated	9499	8
MYOZ1	sarcomeric z-disc associated	58529	8
MYOZ2	sarcomeric z-disc associated	51778	8
TCAP	sarcomeric z-disc associated	8557	8
ANK1	cytoskeleton	286	9
ANK2	cytoskeleton	287	9
DAG1	cytoskeleton	1605	9
DES	cytoskeleton	1674	9
DMD	cytoskeleton	1756	9
DTNA	cytoskeleton	1837	9
DTNB	cytoskeleton	1838	9
DYSF	cytoskeleton	8291	9
FKTN	cytoskeleton	2218	9
ITGA5	cytoskeleton	3678	9
ITGA7	cytoskeleton	3679	9
ITGB1	cytoskeleton	3688	9
ITGB1BP2	cytoskeleton	26548	9
LARGE	cytoskeleton	9215	9
NES	cytoskeleton	10763	9
NOS1	cytoskeleton	4842	9
OBSCN	cytoskeleton	84033	9
PDLIM3	cytoskeleton	27295	9
SGCA	cytoskeleton	6442	9
SGCB	cytoskeleton	6443	9
SGCD	cytoskeleton	6444	9
SGCG	cytoskeleton	6445	9
SNTA1	cytoskeleton	6640	9
SNTB1	cytoskeleton	6641	9
SNTB2	cytoskeleton	6645	9
SNTG1	cytoskeleton	54212	9
SNTG2	cytoskeleton	54221	9
SPTA1	cytoskeleton	6708	9
SPTB	cytoskeleton	6710	9
SPTBN1	cytoskeleton	6711	9
SVIL	cytoskeleton	6840	9
SYNC	cytoskeleton	81493	9
SYNM	cytoskeleton	23336	9
TLN1	cytoskeleton	7094	9
TLN2	cytoskeleton	83660	9
UTRN	cytoskeleton	7402	9
VCL	cytoskeleton	7414	9
VIM	cytoskeleton	7431	9
BGN	ECM	633	10
COL11A2	ECM	1302	10
COL15A1	ECM	1306	10
COL1A1	ECM	1277	10
COL1A2	ECM	1278	10
COL3A1	ECM	1281	10
COL4A1	ECM	1282	10
COL4A2	ECM	1284	10
COL5A1	ECM	1289	10
COL5A2	ECM	1290	10
COL5A3	ECM	50509	10
COL6A1	ECM	1291	10
COL6A2	ECM	1292	10
COL6A3	ECM	1293	10
CTGF	ECM	1490	10
DCN	ECM	1634	10
ELN	ECM	2006	10
FBN1	ECM	2200	10
FN1	ECM	2335	10
LAMA4	ECM	3910	10
LAMB1	ECM	3912	10
LAMB3	ECM	3914	10
LAMC1	ECM	3915	10
LAMC2	ECM	3918	10
LOX	ECM	4015	10
LOXL1	ECM	4016	10
LTBP4	ECM	8425	10
LUM	ECM	4060	10
MMP1	ECM	4312	10
MMP14	ECM	4323	10
MMP2	ECM	4313	10
MMP9	ECM	4318	10
NID2	ECM	22795	10
P4HA1	ECM	5033	10
P4HB	ECM	5034	10
PLOD3	ECM	8985	10
POSTN	ECM	10631	10
S100A4	ECM	6275	10
SDC2	ECM	6383	10
SDC4	ECM	6385	10
TIMP1	ECM	7076	10
TIMP2	ECM	7077	10
ALDOA	glycolytic metabolism	226	11
CKM	glycolytic metabolism	1158	11
CKMT2	glycolytic metabolism	1160	11
ENO3	glycolytic metabolism	2027	11
G6PC3	glycolytic metabolism	92579	11
GAPDH	glycolytic metabolism	2597	11
GPI	glycolytic metabolism	2821	11
GYG1	glycolytic metabolism	2992	11
GYS1	glycolytic metabolism	2997	11
HK2	glycolytic metabolism	3099	11
LDHA	glycolytic metabolism	3939	11
PC	glycolytic metabolism	5091	11
PDHA1	glycolytic metabolism	5160	11
PDHB	glycolytic metabolism	5162	11
PDK4	glycolytic metabolism	5166	11
PFKFB1	glycolytic metabolism	5207	11
PFKM	glycolytic metabolism	5213	11
PGAM2	glycolytic metabolism	5224	11
PGK1	glycolytic metabolism	5230	11
PGM5	glycolytic metabolism	5239	11
PKM	glycolytic metabolism	5315	11
PYGM	glycolytic metabolism	5837	11
SLC2A4	glycolytic metabolism	6517	11
SLC2A5	glycolytic metabolism	6518	11
SLC37A4	glycolytic metabolism	2542	11
UGP2	glycolytic metabolism	7360	11
ACADL	oxidative metabolism	33	12
ACADM	oxidative metabolism	34	12
ACADS	oxidative metabolism	35	12
ACADVL	oxidative metabolism	37	12
ACO2	oxidative metabolism	50	12
ACSL1	oxidative metabolism	2180	12
ACSL3	oxidative metabolism	2181	12
ACSL4	oxidative metabolism	2182	12
ACSL6	oxidative metabolism	23305	12
CD36	oxidative metabolism	948	12
CHKB	oxidative metabolism	1120	12
CPT2	oxidative metabolism	1376	12
CS	oxidative metabolism	1431	12
DLD	oxidative metabolism	1738	12
DLST	oxidative metabolism	1743	12
ECHDC1	oxidative metabolism	55862	12
ECHDC2	oxidative metabolism	55268	12
ECHS1	oxidative metabolism	1892	12
EHHADH	oxidative metabolism	1962	12
FABP3	oxidative metabolism	2170	12
FH	oxidative metabolism	2271	12
HADHA	oxidative metabolism	3030	12
HADHB	oxidative metabolism	3032	12
IDH2	oxidative metabolism	3418	12
IDH3A	oxidative metabolism	3419	12
IDH3B	oxidative metabolism	3420	12
IDH3G	oxidative metabolism	3421	12
LIPE	oxidative metabolism	3991	12
LPIN1	oxidative metabolism	23175	12
LPL	oxidative metabolism	4023	12
MB	oxidative metabolism	4151	12
MDH2	oxidative metabolism	4191	12
MLYCD	oxidative metabolism	23417	12
OGDH	oxidative metabolism	4967	12
PNPLA2	oxidative metabolism	57104	12
SCD	oxidative metabolism	6319	12
SUCLA2	oxidative metabolism	8803	12
SUCLG1	oxidative metabolism	8802	12
SUCLG2	oxidative metabolism	8801	12
ACSS1	oxidative metabolism	84532	12
CPT1B	oxidative metabolism	1375	12
GPAM	oxidative metabolism	57678	12
ATP5A1	mitochondrial electron transporters	498	13
ATP5B	mitochondrial electron transporters	506	13
ATP5C1	mitochondrial electron transporters	509	13
ATP5D	mitochondrial electron transporters	513	13
ATP5E	mitochondrial electron transporters	514	13
ATP5F1	mitochondrial electron transporters	515	13
ATP5G3	mitochondrial electron transporters	518	13
ATP5H	mitochondrial electron transporters	10476	13
ATP5I	mitochondrial electron transporters	521	13
ATP5J	mitochondrial electron transporters	522	13
ATP5J2	mitochondrial electron transporters	9551	13
ATP5L	mitochondrial electron transporters	10632	13
ATP5O	mitochondrial electron transporters	539	13
ATP5S	mitochondrial electron transporters	27109	13
COX11	mitochondrial electron transporters	1353	13
COX15	mitochondrial electron transporters	1355	13
COX17	mitochondrial electron transporters	10063	13
COX5A	mitochondrial electron transporters	9377	13
COX5B	mitochondrial electron transporters	1329	13
COX6A2	mitochondrial electron transporters	1339	13
COX6B1	mitochondrial electron transporters	1340	13
COX7A1	mitochondrial electron transporters	1346	13
COX7B	mitochondrial electron transporters	1349	13
COX7C	mitochondrial electron transporters	1350	13
COX8A	mitochondrial electron transporters	1351	13
CYC1	mitochondrial electron transporters	1537	13
NDUFA1	mitochondrial electron transporters	4694	13
NDUFA2	mitochondrial electron transporters	4695	13
NDUFA3	mitochondrial electron transporters	4696	13
NDUFA4	mitochondrial electron transporters	4697	13
NDUFA5	mitochondrial electron transporters	4698	13
NDUFA6	mitochondrial electron transporters	4700	13
NDUFA7	mitochondrial electron transporters	4701	13
NDUFA8	mitochondrial electron transporters	4702	13
NDUFA9	mitochondrial electron transporters	4704	13
NDUFB1	mitochondrial electron transporters	4707	13
NDUFB2	mitochondrial electron transporters	4708	13
NDUFB3	mitochondrial electron transporters	4709	13
NDUFB5	mitochondrial electron transporters	4711	13
NDUFB6	mitochondrial electron transporters	4712	13
NDUFB7	mitochondrial electron transporters	4713	13
NDUFC1	mitochondrial electron transporters	4717	13
NDUFC2	mitochondrial electron transporters	4718	13
NDUFS1	mitochondrial electron transporters	4719	13
NDUFS2	mitochondrial electron transporters	4720	13
NDUFS3	mitochondrial electron transporters	4722	13
NDUFS4	mitochondrial electron transporters	4724	13
NDUFS6	mitochondrial electron transporters	4726	13
NDUFS7	mitochondrial electron transporters	374291	13
NDUFS8	mitochondrial electron transporters	4728	13
NDUFV1	mitochondrial electron transporters	4723	13
NDUFV2	mitochondrial electron transporters	4729	13
SDHA	mitochondrial electron transporters	6389	13
SDHB	mitochondrial electron transporters	6390	13
SDHC	mitochondrial electron transporters	6391	13
SDHD	mitochondrial electron transporters	6392	13
UCP1	mitochondrial electron transporters	7350	13
UCP2	mitochondrial electron transporters	7351	13
UCP3	mitochondrial electron transporters	7352	13
UQCRB	mitochondrial electron transporters	7381	13
UQCRC1	mitochondrial electron transporters	7384	13
UQCRC2	mitochondrial electron transporters	7385	13
UQCRFS1	mitochondrial electron transporters	7386	13
UQCRH	mitochondrial electron transporters	7388	13
UQCRQ	mitochondrial electron transporters	27089	13
NDUFS5	mitochondrial electron transporters	4725	13
SLC16A1	small molecule transporters	6566	14
SLC16A3	small molecule transporters	9123	14
SLC25A11	small molecule transporters	8402	14
SLC25A12	small molecule transporters	8604	14
SLC25A20	small molecule transporters	788	14
SLC25A3	small molecule transporters	5250	14
SLC25A36	small molecule transporters	55186	14
SLC25A4	small molecule transporters	291	14
TIMM10B	members of the outer and inner mitochondrial membrane	26515	15
TOMM20	members of the outer and inner mitochondrial membrane	9804	15
VDAC1	members of the outer and inner mitochondrial membrane	7416	15
VDAC2	members of the outer and inner mitochondrial membrane	7417	15
VDAC3	members of the outer and inner mitochondrial membrane	7419	15
IMMP1L	members of the outer and inner mitochondrial membrane	196294	15
IMMP2L	members of the outer and inner mitochondrial membrane	83943	15
OPA1	members of the outer and inner mitochondrial membrane	4976	15
TAZ	members of the outer and inner mitochondrial membrane	6901	15
TIMM10	members of the outer and inner mitochondrial membrane	26519	15
TIMM17A	members of the outer and inner mitochondrial membrane	10440	15
TIMM17B	members of the outer and inner mitochondrial membrane	10245	15
TIMM22	members of the outer and inner mitochondrial membrane	29928	15
TIMM50	members of the outer and inner mitochondrial membrane	92609	15
TOMM22	members of the outer and inner mitochondrial membrane	56993	15
TOMM40	members of the outer and inner mitochondrial membrane	10452	15
TOMM70A	members of the outer and inner mitochondrial membrane	9868	15
TIMM21	members of the outer and inner mitochondrial membrane	29090	15
AMPD3	mito associated signalling	272	16
ATF2	mito associated signalling	1386	16
CAMK4	mito associated signalling	814	16
CREB1	mito associated signalling	1385	16
GSK3B	mito associated signalling	2932	16
NFE2L2	mito associated signalling	4780	16
NRF1	mito associated signalling	4899	16
PPARGC1B	mito associated signalling	133522	16
PPP3CA	mito associated signalling	5530	16
PRKAA2	mito associated signalling	5563	16
PRKAB2	mito associated signalling	5565	16
PRKAG3	mito associated signalling	53632	16
TFAM	mito associated signalling	7019	16
TFB1M	mito associated signalling	51106	16
TFB2M	mito associated signalling	64216	16
AKT1	hypertrophy	207	17
EIF2B1	hypertrophy	1967	17
EIF2B2	hypertrophy	8892	17
EIF2B3	hypertrophy	8891	17
EIF2B5	hypertrophy	8893	17
EIF4E	hypertrophy	1977	17
FGFR1	hypertrophy	2260	17
FGFR2	hypertrophy	2263	17
FHL1	hypertrophy	2273	17
FST	hypertrophy	10468	17
HGF	hypertrophy	3082	17
ID1	hypertrophy	3397	17
ID2	hypertrophy	3398	17
ID3	hypertrophy	3399	17
ID4	hypertrophy	3400	17
IGF1	hypertrophy	3479	17
IGF1R	hypertrophy	3480	17
IGF2R	hypertrophy	3482	17
IRS1	hypertrophy	3667	17
MAP2K1	hypertrophy	5604	17
MAP2K2	hypertrophy	5605	17
MAPK1	hypertrophy	5594	17
MAPK14	hypertrophy	1432	17
MAPK3	hypertrophy	5595	17
MAPK8	hypertrophy	5599	17
MTOR	hypertrophy	2475	17
PDK1	hypertrophy	5163	17
PIK3R1	hypertrophy	5295	17
PIK3R2	hypertrophy	5296	17
PIK3R3	hypertrophy	8503	17
RPS6KB1	hypertrophy	6198	17
RUNX1	hypertrophy	861	17
RPTOR	hypertrophy	57521	17
TP53	atrophy	7157	18
ACVR1B	atrophy	91	18
ACVR2B	atrophy	93	18
ANKRD1	atrophy	27063	18
ANKRD2	atrophy	26287	18
ATF4	atrophy	468	18
CHUK	atrophy	1147	18
FBXO40	atrophy	51725	18
FOXO1	atrophy	2308	18
FOXO3	atrophy	2309	18
GADD45A	atrophy	1647	18
HUWE1	atrophy	10075	18
IKBKB	atrophy	3551	18
IKBKG	atrophy	8517	18
JUNB	atrophy	3726	18
KEAP1	atrophy	9817	18
KLHDC3	atrophy	116138	18
LITAF	atrophy	9516	18
MSTN	atrophy	2660	18
MYC	atrophy	4609	18
NFKB2	atrophy	4791	18
NFKBIE	atrophy	4794	18
PSMB6	atrophy	5694	18
PSMC1	atrophy	5700	18
RNF10	atrophy	9921	18
SMAD2	atrophy	4087	18
SMAD3	atrophy	4088	18
SMAD7	atrophy	4092	18
STAT3	atrophy	6774	18
TGFB2	atrophy	7042	18
TGFBR1	atrophy	7046	18
TGFBR2	atrophy	7048	18
TRAF2	atrophy	7186	18
TSC1	atrophy	7248	18
TSC2	atrophy	7249	18
UBA52	atrophy	7311	18
UBE2B	atrophy	7320	18
UBE2G1	atrophy	7326	18
USP25	atrophy	29761	18
USP9X	atrophy	8239	18
FBXO32	atrophy	114907	18
TRIM63	atrophy	84676	18
IKBKE	inflammation	9641	19
NFKB1	inflammation	4790	19
ABCB9	inflammation	23457	19
CASP1	inflammation	834	19
CASP3	inflammation	836	19
CCL1	inflammation	6346	19
CCL13	inflammation	6357	19
CCL17	inflammation	6361	19
CCL22	inflammation	6367	19
CCR7	inflammation	1236	19
HLA-B	inflammation	3106	19
HLA-DQA1	inflammation	3117	19
HLA-DRB1	inflammation	3123	19
HSF1	inflammation	3297	19
HSF2	inflammation	3298	19
IFNG	inflammation	3458	19
IL10	inflammation	3586	19
IL18	inflammation	3606	19
IL1A	inflammation	3552	19
IL1B	inflammation	3553	19
IL6	inflammation	3569	19
IL6R	inflammation	3570	19
NOS2	inflammation	4843	19
PTGS2	inflammation	5743	19
TNF	inflammation	7124	19
HLA-DRB3	inflammation	3125	19
IL8	inflammation	3576	19
CDKN1A	myogenic regulators and cell cycle control	1026	20
CDKN1C	myogenic regulators and cell cycle control	1028	20
EEF1A2	myogenic regulators and cell cycle control	1917	20
EEF1D	myogenic regulators and cell cycle control	1936	20
EEF1G	myogenic regulators and cell cycle control	1937	20
EIF1	myogenic regulators and cell cycle control	10209	20
EMD	myogenic regulators and cell cycle control	2010	20
GATA1	myogenic regulators and cell cycle control	2623	20
HDAC4	myogenic regulators and cell cycle control	9759	20
HDAC5	myogenic regulators and cell cycle control	10014	20
HDAC7	myogenic regulators and cell cycle control	51564	20
HDAC9	myogenic regulators and cell cycle control	9734	20
LMNA	myogenic regulators and cell cycle control	4000	20
MEF2A	myogenic regulators and cell cycle control	4205	20
MEF2C	myogenic regulators and cell cycle control	4208	20
MEF2D	myogenic regulators and cell cycle control	4209	20
MYF6	myogenic regulators and cell cycle control	4618	20
MYOD1	myogenic regulators and cell cycle control	4654	20
MYOG	myogenic regulators and cell cycle control	4656	20
PCNA	myogenic regulators and cell cycle control	5111	20
PTPRO	myogenic regulators and cell cycle control	5800	20
TPT1	myogenic regulators and cell cycle control	7178	20
TUBA1B	myogenic regulators and cell cycle control	10376	20
PPARGC1A	fiber type maintanance	10891	21
NFATC1	fiber type maintanance	4772	21
NFATC4	fiber type maintanance	4776	21
FGF2	vasculogenesis	2247	22
ANG	vasculogenesis	283	22
ANGPT1	vasculogenesis	284	22
ANGPT2	vasculogenesis	285	22
ANGPTL4	vasculogenesis	51129	22
HIF1A	vasculogenesis	3091	22
KDR	vasculogenesis	3791	22
NOS3	vasculogenesis	4846	22
NRP1	vasculogenesis	8829	22
VEGFA	vasculogenesis	7422	22
VEGFB	vasculogenesis	7423	22
FGF1	vasculogenesis	2246	22
FIGF	vasculogenesis	2277	22
FLT1	vasculogenesis	2321	22
JAG1	vasculogenesis	182	22
NRP2	vasculogenesis	8828	22
PGF	vasculogenesis	5228	22
PROK2	vasculogenesis	60675	22
TYMP	vasculogenesis	1890	22
VEGFC	vasculogenesis	7424	22
ALDH3A2	oxidative stress	224	23
BAG2	oxidative stress	9532	23
GCLM	oxidative stress	2730	23
GPX3	oxidative stress	2878	23
GSTM1	oxidative stress	2944	23
GSTP1	oxidative stress	2950	23
GSTT2	oxidative stress	2953	23
MT2A	oxidative stress	4502	23
NOX1	oxidative stress	27035	23
NOX4	oxidative stress	50507	23
NQO1	oxidative stress	1728	23
SOD1	oxidative stress	6647	23
SOD2	oxidative stress	6648	23
TXN	oxidative stress	7295	23
TXNRD1	oxidative stress	7296	23
MT1A	oxidative stress	4489	23
HMOX1	oxidative stress	7124	23

## Sheet: S2-FMA
FM number	ALS	AQM	BMD	CFS	CP	DM	DMD	EDMD	FSHD	HIBM	IBM	JDM	LGMD2A	LGMD2B	LGMD2I	MELAS	PEO	PM	SP	sarcopenia
1	0.716438	0.781554	0.117141	-0.194904	0.146514	0.447978	0.111768	-0.574769	-0.788922	0.000451006	-1.10635	-0.0527667	0.315343	-0.0446388	-0.115306	-0.126348	0.476838	-0.626545	1.07157	-0.482475
2	1.4241	-0.390122	1.89126	0.148597	1.53238	0.462567	0.907805	0.738544	0.940228	-0.156034	-0.280314	1.07878	1.52486	-0.315438	1.01199	0.100849	0.373545	0.104099	0.495009	0.582599
3	-0.495552	0.0944845	-0.724648	-0.740905	0.219697	-0.893366	-2.8755	-1.77133	-1.29242	0.388499	-1.78426	-3.53483	-0.575827	0.118641	-0.847944	-0.422624	1.00292	-1.40076	0.774782	-0.841386
4	-0.431748	-0.682248	-0.674445	0.0914163	0.212969	-0.568243	-1.24541	-0.803302	-1.12774	0.203796	-0.897617	-1.61945	-0.0442041	-0.453653	-0.467107	0.276498	0.881197	-0.625831	0.762585	0.304136
5	-2.02306	-0.889854	-1.16257	0.145285	1.71792	-2.15248	-2.42532	-1.43472	-1.15189	0.247652	-1.39964	-4.33361	-0.945367	-0.552724	-1.11364	0.00608256	-0.226971	-1.20167	-0.235118	0.123026
6	-5.66637	-1.47494	-0.103169	0.210801	0.56828	-2.29015	-1.43821	-1.2238	-1.53273	0.166209	-0.672644	-4.44865	0.627086	0.163666	0.0353473	-0.321066	0.413989	-0.447663	0.325613	0.338998
7	-5.56357	-3.65672	0.958506	-0.198949	1.21032	-1.5884	1.53997	-0.872099	-1.3847	-0.245226	0.444998	-3.85438	1.81556	0.0139994	0.850734	0.476276	2.03821	0.475567	0.141597	0.627974
8	-3.04376	-4.02975	-0.0652564	-0.262728	1.12463	-1.94733	-1.75644	-1.43556	-1.0181	-1.32242	-0.624907	-3.78145	0.313885	-0.213188	0.452091	0.153523	0.323012	-0.293348	-1.27874	0.640653
9	-0.852108	-0.671286	-0.200042	-0.122102	0.692958	-1.17031	-1.62473	-1.1291	-0.441037	0.120398	-0.924306	-3.4037	0.437415	-0.171169	-0.475039	-0.21782	0.459445	-0.656115	-0.237141	-0.384308
10	0.639612	-1.41005	3.3952	-0.166403	0.534565	1.34737	5.31805	2.30804	1.10461	-0.938312	1.79744	3.18272	3.82517	0.289474	2.6485	0.476768	0.784885	1.95697	-0.0749969	0.508234
11	-5.63761	-0.821495	-0.555401	0.232712	-0.691454	-2.19221	-3.72119	-1.92355	-1.19269	0.479522	-1.354	-6.45645	-0.148851	-0.0505908	-1.27906	-0.58398	0.261844	-1.0812	0.591764	-1.42943
12	-2.62115	0.472149	-1.17744	0.0359678	-2.08875	-1.72391	-4.23919	-1.04554	-0.655754	-0.0233331	-1.03396	-4.7476	-0.913859	0.254085	-1.2968	0.510496	-0.358782	-0.785467	-0.0442049	-0.602124
13	-3.17378	0.355281	-0.786573	-0.804954	-2.13502	-2.94131	-4.35444	-2.6497	-2.08029	-0.862918	-0.472416	-8.45028	-0.300457	0.614053	-1.02475	-0.172175	0.326745	-0.694343	-0.302589	-1.47659
14	-2.99338	0.437108	-0.833073	0.0291668	-1.93864	-3.31063	-5.03257	-2.31342	-0.906979	-0.796879	-1.85771	-6.89814	-0.362938	-0.0658776	-1.84402	0.056705	-0.382283	-1.63111	-0.874418	-1.96768
15	-1.18409	0.672243	-0.710158	0.216073	-1.33567	-1.5522	-3.35537	-1.61108	-1.34238	-0.352741	-1.15705	-5.04057	-0.896106	0.118608	-1.05599	-0.0911702	0.144664	-1.10801	-0.309162	-0.714739
16	1.32068	0.189233	-0.984065	-0.624942	0.425393	0.0770336	-2.08173	-0.163834	0.386957	-0.0728782	-1.12496	0.437468	-1.31792	-0.132114	-0.582922	-0.0621482	-0.368292	-1.48222	-0.0378533	0.242932
[truncated: 7 more rows]

## Sheet: S3-ProteinClusters
Gene (ENTREZ) ID	Module Number
10798	1
26189	1
26212	1
[truncated: 6,212 more rows]

## Sheet: S4-PMA
Module Number	ALS	AQM	BMD	CFS	CP	DM	DMD	EDMD	FSHD	HIBM	IBM	JDM	LGMD2A	LGMD2B	LGMD2I	MELAS	PEO	PM	SP	sarcopenia
[truncated: 764 more rows]

[truncated: 4 more sheets: S5-SignatureModules, S6- Signature Module Enrchmnt, S7- Gene-Drug interaction, S8- Drugs in Disease Clusters]
